# Supplementary material for: Exploring Virus Diversity in the Potato leafhopper (Empoasca fabae), an Economically Important Agricultural Pest
Source: Viruses. 2024 Aug 16;16(8):1305. doi: 10.3390/v16081305 (PMC11360563; doi:10.3390/v16081305)
Supplement: Supplementary file 1 [file viruses-16-01305-s001.zip]

Archive with 1 entries (1 files):
- viruses-3106436-supplementary.xlsx
