# Supplementary material for: Exploring Virus Diversity in the Potato leafhopper (Empoasca fabae), an Economically Important Agricultural Pest
Source: Viruses. 2024 Aug 16;16(8):1305. doi: 10.3390/v16081305 (PMC11360563; doi:10.3390/v16081305)
Supplement: Supplementary file 1 [file viruses-16-01305-s001.zip › viruses-3106436-supplementary.xlsx]

## Sheet: Assembled virus sequences
Supplementary Data 1: Nucleotide sequences of viruses discovered from potato leaf hopper transcriptome sequencing
Accession No.	Virus Name	Sequence
PP946262	Clover yellow mosaic virus, partial RNA dependent RNA polymerase	GAAAAATATCACCTCAAGCCGCACTCAGACAACGAACCCTGCTACCCAAAAGGAAACCCCATCCTCACCATCAACCTCACCGGCTCAGCTGAGTTCATCGTATCCAGGGGAAATGTCAAATTCGCTTATAGACTAAGCCCAAAAACCTGGATCCTCATGCCCTCCGGAGCTCAGGAAACCCATAAGCATGAAGTCATTGCCCTCACCAAAGACAGAACCTCCCTGACCTTCAGAAGCACCAAACCACTAACCCTTCCCAAGCCTGAGGCAGGCCCT
PP946263	Lucerne transient streak virus, partial genome	CAAGAAGTCAACAGTTTCACTATATGGTGGTACGAACTCCACTGGTCTCACTTGCTCTTCGGGATTTGCTTATAAAGGCAAGTCCGGTTATGCCATCGTTCACGAGGCATCTACCACCAAGGGCTGGAGCGGGACCCCTTTATATGTTGGCAACAACATTGTTGGAGTTCACACTGGATGTGGGAAGGCCGGCGAAACCAACCGCGGGACTAACGTCCGGGTTTTGCTTGATCTTAGCTCTGGGTATGAGTCTGATTTTTCCGAGATCTCCTATGGAGAAATCGATCTAGATAATTTTAGACTCAGACCTAACCGCCAAGAGTACCTGCCAGTGACTATCAAAGGAAAAGGAAGATATTTGTTAGGTGACACTGACTTTGTTGCTATGACAGAGGCTAG…
PP946264	Peanut stunt virus, 1a protein partial	CATTTAATGATGAGTGCATAACTGACATGGGAGAAGTTTGGGACGTAACCGCTAACGCTGCTGCAGTCGCTGCGTGGGCCGTGTCCGACGGGAAACAATTGATTGCTGAGAAAGAGAGAGCCTTGGAATTGGCTAACCAGCAACCTGTGCAAATTGACTCTCAACCATTGACCTCTATCGATCCTTCGACTCAGAATCCATCTCAACCTGCGACCGCAATTTTGGATCCCGAGAATCCCGTTGTCGGTCAGACCGAATCACCTGAACCCCCCGAGCTTAAATCTCTATCCTTTCAAACCAGATCCCCTGACACCCGGTTAGCTGAGAGAGCTTCCGCTATGCTGGAGTATGTTGCGTATGAACGCCAATTACATCAGAATGTTATTTCGAATCTTCATC…
PP946265	Red clover vein mosaic virus, partial genome	GGAAGAGATGGAAGCTTTCTACAACTGTGTGAGGGTCATTATCAAGAATATGCACATCATGAAATCTGACGTAGCTGATATTTTTAGAAATAATTCCTGTTAGTTGGGTTTAGGTTTGCACCCTAGAGTTTTGATAGTTGTATGGACGTGTTGTTTAATGTGTTAGAATTGTGTGGTTTCACTAGATCGTCTATACGAGTAGGTAATCCTGTAGTTATCCTAGCTGTACCTGGAGCAGGCAAAACAACTTTTCTACGGCGTTTACTCCTTGAAGATACCAGGTTTATTGGTTGCACTTTTGGTATCCCTGATCCACACGGGGTCACAGGAAGGCATATTCTAGACGCAAGGACTTTGGGGCCTGTGGAGGAAGGGAAGTTGGTTTTGGTTGATGAGTTT…
PP946266	Soybean carlavirus 1, partial genome	CACACCAAACATACACAAACATCTCCTTCTATACTATTCAAAACTTTAACATTGTCAAAGTTTGAACAGATGGCTCAGTTAACTTACAGGAGCCCTTTAGAAGAAGGTGTTTCTTTCTATGAAACCAGCGTACAGTCCGCCATAGCTTCCACTTCGGCCTTATACTACACCAACAGTGAAAAAGAAAATTTCCAATTTTTCTCTTTTCATTTGAAGGCAGAGGCAAAAAAGAAGCTATCGACGGCTGGTTTATATTTGAGTCCCTTTTCTTACAGACCGCATTCACACCCGGTCTGTAAGACTCTAGAGAATTACATGTTGTATACTGTATTACCTTCTTATTTAGATAGTACTTTCATGTGTGTGGGTATTAAGAATCAAAAAATTGAATTGCTTAAA…
PP946267	Turnip vein-clearing virus, partial genome	GTGTTACTCAACTGGGATGACGGAAAGCCGGTTTGTGATGAGACATGGTTCAGGGTGGCGGTGTCAAGCGATTCCTTGATATATTCGGATATGGGAAAACTTAAGACGCTCACGTCTTGCAGTCCAAATGGAGAGCCACCGGAGCCTAACGCCAAAGTAATTTTGGTCGATGGTGTTCCCGGTTGTGGAAAAACGAAGGAGATTATCGAAAAGGTGAACTTCTCTGAGGACTTGATTTTAGTCCCTGGGAAGGAAGCTTCCAAGATGATCATCCGGAGGGCCAACCAAGCTGGAGTGATAAGAGCGGATAAGGACAATGTTAGAACGGTGGATTCCTTCTTGATGCATCCTTCTAGAAGGGTGTTTAAGAGGTTGTTTATCGATGAAGGACTGATGCTG…
PP946268	White clover mosaic virus, partial replicase	GTTGATTTTTCCACGGCCCCTTCTGCGCGAGACTGTTTCATGGAAGATGAGAGGCTTGAAACTGACACACTTGAGGATGAAGTCCCACAAAATGACAACAACAATAAACCCACAAGCTTGCAAAATATTGAAGAGGCTGTCAAGAATAACCCAGACCTCCCCTGGGCCCCGTGGTTACTCATCCTACAAGCTCACAATGCTGACTGTACCGAAAAACAGTATGATCCCGAAAACAATCTCATTCTACCCATACAGGAGATCAACACTCTACCCAAACACCAACACCCTGACATCCCAACTGACCTTCTAACACTCCTAACCAAACTACACAGAGAGCCAACCACCGTCCCACTCGACAACCACAGAGCTCGTGCCTATGGATCTGATGTAAAAAATTTA…
PP946269	White clover mottle virus, partial genome	ATCTTTTCAACCAGCCGTTCACTCCCTAGAACTAGACGCTGGAATTGGCGTTCCTTATATAGCATATGGTCTCCCCACTCACAGAGGGTGGGTTGAGAATCATGAGCGCCAACTCTTGCCAATCTTGGCTCAGTTGACTTATGACCGTTTACAGAAGATGTCAAAAGTCAACTTTGAGAACTTGAAGGCAGAAGAGTTAGTACAGCGTGGATTATGTGACCCTATTAGGGTATTTGTTAAGGGAGAACCACACAAACAATCAAAACTTGATGAAGGCCGCTACCGCCTCATCATGTCAGTGAGCCTTGTTGATCAACTGGTAGCCCGGGTTTTATTCCAAGAACAGAACAAACTGGAGATTAACCTCTGGAAAGCTATACCAAGCAAACCCGGAATGGG…
PP946270	Red clover necrotic mosaic virus RNA1	CCGGTTTGTAAATTGGAATTTTCGAATTCGCCAGTCGCCTTCTTCGTATCGAGGATCTGGAATTTGAACGGTATCTTTATCATTTTAGCTTCTACTTTTCGTACCAGTCATGGGTTTTGTTAACTTTTCGCTTTTTGATGTGGATAAATTGATGGTATGGGTGAGTAAATTCAATCCTGGCAAGATATTGTCTGCTATTTGCAACTTGGGTATAGACTGCTGGAACCGTTTTCGAAAATGGTACTTCGGTCTCAACTTTGATGCACATATGTGGGCTGTCGATGCCTTCATGCCGCTCATGCCACATTACACGGAGCAGATGGAACGCGTAGTCGGCGACCTCTGCAGTGAAACCCCAGAATCCAAATTAGAAGACTGTCTGGAATTGGACACTTCCGT…
PP946271	Barley yellow dwarf virus-PAV	CACCACTAGAGAGGTGGTGAATGAATTCAGTAGGCCGTAGAGGACCTAGACGAGCAAATCAAAATGGCCCAAGAAGGCGGCGCCGTAGAGCAATTCGGCCAGTGGTTGTGGTCCAACCCAATCGAGCAGGACCCAGACGACGAAATGGTCGACGCGCAGGAAGAAGAGGGCCAGATTCTATACCTGGATCAGCAGGCAGGACTGAGGTATTCATATTCTCAGTCGACAACCTTAAAGCCAACTCTTCCGGGACAATCAAATTCGGCCCCAGTCTATCGCAATGCCCAGCGCTTTCAGACGGAATACTTAAGTCCTACCACCGTTACAAGATCACAAGTATCCGTGTTGAGTTTAAGTCACACGCGTCCGCCACTACGTCGGGCGCTATCTTTGTTGAAC…
PP946272	Empoasca fabae solemovirus 1	CCAGTGTTCGTATATCTTGTTACCTACACGCCTAATCATGCTTGCGTTCGTAGAAGCCCTCGCCTATCCGGCTCGCCGAGTAGTTAGGCCCTTGGTGCCTTATTTGGTAGCCAGCTGGGTTGTCCTAGCCGGCTTCATGAGTAGTTGGAAAGGAACGATGTTGTTCACCTGGCCTTGGTCACCCTTGGTAACGTGGTACGACGTTTTAGGAGAGTTCGTTAGCTACGTTTGGTGGAACCCCGTGACTGTGGGTAGCCCCTTCGTAGCGGCTTTCGTACTTTCTATTTGGTACGATCCCCCGCGCAAGCTTACTGCGGCCGAAGAGAACCTACTAGAAGTGGGCAATCCGAAGCCCAAACCAGAAATGAAGGCCCGTTCGCGGAGACGCATGATGGAACC…
PP946273	Empoasca fabae solemovirus 2	GGTCGAATTTTCTTGCATTAGAGTTTTCCCCGAGTTATATTTAAACAGTCCGAAGATGTTTGGCTATTTTGTACCAACTCCTTTGAGGAATAAGGTAGCGTCTACCATGCCTATGGTATTCGCCGCCTTGGTGGTTGTAGCGAATGCGGTAGCACGCTGGCTAACCTCGCTGCAGGCCATACGCGCAGAGGGAGAGGATTCCCTCTTCCAATTTGCCATGATAATAGAGTGGATCACATGGGTCTACATACCCTATCATTGGCTGGAATTATTTGCGCCCTTCGTAGCCGCTCAGATGTACACCTTGCTCATGCTCAGTGAGTATCGTGTCACGGTGGCGGAGCAAAATTTGCTTAGACTGTTGCAACGAGCGAACGATGACGACTTTGAGTCCTACCG…
PP946274	Empoasca fabae solemovirus 2	GTCGAATTTTCTTGTGTTAGAGTTTTCCCCGAGTTATATTTAAACAGTCCGAAGATGTTTGGCTATTTTGTACCAACTCCTTTGAGGAATAAGGTGGCGTCTACCATGCCAATGGTATTCGCCGCCTTGGTGGTTGTAGCGAATGCGGTAGCACGCTGGCTAACCTCGCTACAGGCCATACGCGCAGAGGGAGAGGATTCCCTCTTCCAATTCGCCATGATAATAGAGTGGATCACATGGGTTTATATACCCTATCATTGGTTGGAATTATTTGCGCCCTTCGTAGCCGCTCAGATGTACACCTTGCTCATGCTTAGTGAGTATCGTGTCACGGTGGCGGAGCAAAATTTGCTTAGACTGTTGCAACGAGCGAACGATGACGACTTTGAGTCCTACCGT…
PP946275	Empoasca fabae solemovirus 2	TATTACCGAATTGGTAATGAAGAATTGGATGAGTTCAATTACATCTTCCCGCTGGATGACTACTCAGAGGATGAGAGAGACCAGCGGAGAGTGGATGATTTAGAAATAACCAATCGCAGGAAAGAGTACGCGATTAGGAAGTATCGGGCTCGTGGTAAGCAGCACCCGCTTGACCGTTTCTCAGACTCTGATGAGTATGAGAACGGGCCAGCGGAGACCGTTTCTGAGGAGGAGGAAATGCTTACCGCGGATAGCCACGGCCTCGTGGAAGTGGAAAATTTAGGATCAGAAACGGGAAACGCCATGAGGGGCCTACCTACTTCGGTTGGGCCCCGTGTGGTCGTTCAAACCCCTATCGTGTCCCCAACGCCCGCCCAGAACTTGGACCTCTTGCCCACC…
PP946276	Empoasca fabae solemovirus 2	CCACGGCCTCGTGGAAGTGGAAGACCTAGGATCAGAAACGGGAAACGCCATGGGGGGCCTGCCTACTTCGGTTGGGCCCCGTGTGGTCGTTCAAACCCCTATCGTGTCCCCAACGCCCGCCCAGAACTTGGACCTCTTGCCCACCTTGCTACAAGAGATTTTGAATGGCCAGCAGCAGATGCAGCAAGTGTTGAGCGCTCTTTCGCAGTCCACGATGCGATTACAAGAAGAGCAGCCTCCACGATCATCGAAAAACCGCAAGTTGGTATCAACCGAGTCCTCGCGGCCCACCAAGACTCAGTCAGAGTCAAGTACCGAGCACCACAAATCCAAAATTTATCGGAGAAGACGTGGTATGCGCTCCTCAGAGAATGCAATCCCAAGTCCTCAACAGGGCTC…
PP946277	Empoasca fabae solemovirus 1	CAGTGTTCGTATATTATTTGTTACTTACACGCCTAATCATGCTTGCGTTCGTAGAAGCTCTTGCTTACCCTGCTCGCCGAGTGGTCAAGCCCCTGGTGCCTTATTTGGTAGCCAGTTGGGTTGTCCTAGCCGGCTTTATGAGCAGTTGGAAAGGGACGATGTTGTTTACCTGGCCTTGGTCACCTTTGGTGACTTGGTACGACATCCTTGGAGAGTTTGTCAGCTACGTCTGGTGGAACCCCGTTACTGTGGGGAGCCCTTTCGTAGCGGCTTTCGTCCTTTCCATATGGTACGACCCCCCTCGCAAGCTAACTGCGGCTGAAGAGAACCTTCTAGATGTAGGTAAACCGAAGCCCAAGCCAGAAATGAAGGCCCGTTCGCGGAGACGCATGATGGAAC…
PP946278	Empoasca fabae solemovirus 1	CCAGTGTTCGTATATTATTTGTTACTTGCACGCCTAATCATGCTTGCGTTCGTAGAAGCTCTTGCCTATCCTGCTCGCCGAGTGGTTAAACCCCTGGTGCCGTATTTGGTTGCCAGTTGGGTTGTCCTAGCCGGTTTCATGAGCAGCTGGAAAGGTACGATGTTGTTCACGTGGCCTTGGTCACCTTTGGTAACGTGGTACGACGTCCTTGGAGAATTTGCCAGCTACGTCTGGTGGAACCCCGTAACTGTGGGGAGCCCCTTCGTAGCGGCTTTTGTCCTTTCCATATGGTATGACCCTCCCCGCAAGCTAACCGCGGCTGAAGAAAACCTGCTAGAAGTAGGCAAACCGAAGCCCAAACCAGAAATGAAGGCCCGTTCGCGGAGACGCATGATGGAA…
PP946279	Empoasca fabae solemovirus 3	GATAGTATATTTTTGTGTGAAATTTGCTAAAATTGCTTTCGATTTTCCAATCCACAAGTCAACAACAAGTTTAACAATGTGTCAACCAACTGCTCAAACTTCAGAGAGGTTCTCTTATGAAGGTGTGGTCAATCGGCTGCAGCTGGCTTGGAAGCAGAGTTTGCTTCCAATGCTAGGTTTTGGTTGGTGGTTCTTGGTCGCGAGCACTTCGGTCCTGTGGTGGTGTATAAAGCACTGGCAATTGGTGGGCTTCCTATGGATGGTTTTACCATTCTTAATAGATGTCCCTTCTTTGCTGTCTATCATCCCATGGTTGATTCGGAGTGTTGTGTGGCCGGCTCCCCCGCCTTCTGTTGTCGTTGAAGTCACTCCTGATTGGGTCCCTCTTCTGGGTTTATT…
PP946280	Empoasca fabae solemovirus 3	ACACAGTGGCGATCGCCGCGGTGGAAGCTGCCAACAAGTGTAACGCCGCCGGTATCATCGTCATCACCACGTCGGGACGCTCGGCTCACCTCATCTCCAAGTACAGACCCAGGTGTCCCATCATTGCAGTCACCAGGCAAGCCCAGGTTGCCAGGCAATGTCACGTCTACAGGGGAATCCTGCCCCTCATCTACGAAGAGCCAAATCTTTGCTAAGATTGCTTTCGATTTTCCAATCCACAAGTCAACAACAAGTTTAACAATGTGTCAACCAACTGCTCAAACTTCAGAGAGGTTCTCTTATGAAGGAGTGGTCAATCGGCTGCAGCTGGCTTGGAAGCAGAGTTTGCTACCAATGCTAGGTTTTGGTTGGTGGTCCTTGGTCGTGAGCACTTCGGTC…
PP946281	Empoasca fabae solemovirus 3	CATACAAATTATTTATACTATAAATTACTATTCAGTATAGTTCTACGAGCATAGCCACACACTATCCTACGCTTTACAATACAGCATACGTAACGCTGTACTGTACAATACTACACCTCCACGATGTGCTCTATTTCCTCTCTTCAGGGCTTATAGAGGAAACTTGAGTGTTCAAATGATGGATCAACAAATTCAATTTGTGTCTCATAGTAACATTTATTTTATTTTATGGTTATTTTTTAATACTGACTCGAATAGATCAGTTGATTATCTTGTGAGTTACGATGCTTGAAAATATCAATACATTGAGCCAAAGCCTGAAGGCTACAATAATGCTAACTGAAGATAAAGCATGACTTATCGGGCGTTGGTTCGTGTAATTTGGGTTTTTGTAGACGT…
PP946282	Empoasca fabae solemovirus 3	GATAGTATATTTTTGTGATAATTTGCTAAGATAGCTTTCGATTTTCCAATCCACAAGTCAACAACAAGTTTAACAATGTGTCAACCAACTGCTCAAACTTCAGAGAGGTTCTCTTATGAGGGTGTGGTCAATCGGCTGCAGCTGGCTTGGAAGCAGAGTTTGCTTCCAATGCTAGGTTTTGGTTGGTGGTTCTTGGTCGCGAGCACTTCGGTCCTGTGGTGGTGTATAAAGCACTGGCAATTAGTGGGCTTCTTTTGGATGGTTTTACCATTCTTGATAGATGTCCCCTCCTTGCTGTCTATCATCCCATGGTTGATTCGGAATGTAGTGTGGCCGGCTCCCCCGCCTTCTGTTGTCGTTGAAGTCACTCCTGATTGGGTCCCTCTTCTGGGTTTATTT…
PP946283	Empoasca fabae solemovirus 3	ATAGTATATTTTTGTGTGAAATTTGCTAAAATTGCTTTCGATTTTCCAATCCACAAGTCAACAACAAGTTTAACAATGTGTCAACCAACTGCTCAAACTTCAGAGAGGCTCTCTTATGAAGGTGTGGTCAATCGGCTGCAGCTGGCTTGGAAGCAGAGTTTGCTTCCAATGCTGGGTTTTGGTTGGTGGTTCTTGGTCGCGAGCGCCTCGGTCCTGTGGTGGTGTATAAAGCACTGGCAATTGGTGGGCTTCTTTTGGATGGTTTTACCGTTCATAATAGATGTTCCATCTTTGCTGTCTATCATCCCATGGTTGATCCGGAGTGTGGTATGGCCGGCTCCCCCGCCCTCTGTTGTCGTTGAAGTCACTCCTGATTGGGTCCCTCTTCTTGGTTTGTTT…
PP946284	Empoasca fabae lispivirus 1	GCGACTACAAGTCTCTCCAGTAGCTAAGTTAAAAAATCAAGTGCATCAAGCCAAACAAACAAAACTATAACAATAAACTACAAAATACCTTCCAATCTTTCTAGCTAAATATCATCATACTTCACAATTGAAGATGGCTAGACGTAGAGAAGGGGCTGAAATGCGTGCAGTCCATCTAGATTGTGTAGCGGAGTCTTATATACTACCGGACTCCCTACACAAGCAGGTTCCTGAAGACCTCCGAAGAACTGACTTTCCAATTGGAGATCCAGCGGGGTTTTTCCAGGATAGAATCCATCTTCTCCATCCGGAAGAAGAGGAACTACTAGATCGTTACTACTGCAAGTTATTATGTTTGCTATCAGTCAACTTATCAGCGAGGCAAGCTCTGGTGGTGAT…
PP946285	Empoasca fabae phenuivirus 1, L segment	CCACAACGACGGGCGGAATGAGTAAATTGAGTTTGCAAAATAACCCCTTACAATGGATAGCCGAAGAAAGGTATCTTGGTGGTGGCTTATATTACTGCCCGAGAGTGCTCCACCCGAAACGCCTCAATCGACTATGCGCTTCGGGAGTGACCGACATCAATGTTATCATTGGGCCTCTCAACGTCCAGGTGGCTACGTCTGTCATGTTACAGAATACAGACGAGGAAGAGGTGGTCTTTGAGCATAGGATGTCATTAACGGAAGTCAAGAAGATACGACATGAATTTGTTGCAGAATTCTTCTCAGATGAAGGAACAGACACACCCATACATGAAATTCTCAACATACCGGAGCAGCAGAGAGTCAAAGCTGACTATCAGACCCCTGATCTGTATTATG…
PP946286	Marma virus, RNA 2	GTGAGAAATCCCTTGGTTGCCCTACAATTAATCGAGTTTAATTGCTTTATTTTAATTCACGATGAGTAAACAGTTAAAGAAACAGATTACGAATTTAACTGCTCAGGTTGCAGCGTTGAAGGTTGCTAAGAAATCTCAACAGCAACCCGCTCCTGCCAAGAAAAGGCGCAACCGTAAGCGCAAGAATGGTCCTTTGAGCAACACCGGAATAAGTGCCGATGGAAGAATTGTCGTCCAGAGGTGCGAACTTCTTTTTGAAGTTAAGGTTGCCAAAAGTAGTACCTCTGGCGCGTATTACGAAGTACTGCAGCCTACCGACAAACGAATGCCCTGGCTTTTCAAACTTAGCAAGAATTTTTCGCAGATAGTTTGGAAATCGGCAAGACTAGAGTATCGCCC…
PP946287	Empoasca fabae densovirus 1	GATCATGGATTTTTTTCAAAACTTTTCTGATTGCTGGAATTTAATATACTAAAGCGTATGCAAAATTTCATATTCTTAAGTTGAACCGTTGATGAAATAAACGGTGCAACCCGGTTATTCACCAACGGCCAACACAATTGTGCTTGCCAGTCTATTTAACTTCTGCCAAGCCAGTATGTATGTAGACCGAAGGTCTGGGCAAGTAAGCAGCATGTTACACTCACTCGGCAAGCCCCAGTCCCCACGTGTAGCCTCCGCATTCCTCCGGAGAGGCCGCGACCTCGCCACGCGCCGCAAGTTGTTTACAGTTTGCACTCACCTTGGCAACTTGACCAGGCGCATGCCAGTCTCACATGAGCAGCCGGCGTAGTCGCAGACGAGTGGTTGTACCCGCGATAG…
PP946288	Empoasca fabae iflavirus 1	CATTATTCTTTGCAGTTTAGCATTCGTGTTTGAAGCTGTATTAAGATTTTGATGATACTCAAATTAGTTTGCGTAGAATAGAAGCACACGCCTTAATAAAAACGTATGAACTGTTTGAGTTAGTTTTAAGTTTTAGAATTAAGATCTTTTTATTTTTCAAAAATTAATTCGTTCGATCTCCTAAAAGAATTTTTAAATTGATTAAAATAATTGGATTAAATAAATGTAATGATGAAGCTGATGTGAAGTAGTAACGCAAGTGAAGCACTGACGAAGTATGTAATCATTCTATTTATAGTCATAAATTTTAAATTTGTGTACTGTAACCAACAGTATATTTTTAGCTTGATATTTGATTTTCGAATGTGGAAGTGAGTAAGTACACCCAATCCAGGATGA…
PP946289	Empoasca fabae iflavirus 1	CCGGTATTTTGAGCATCATTATTCTTTGCAGTTTAGCATTCGTGTTTGAAGCTGTATTAAGATTTTGATGATACTCAAATTAGTTTGCGTAGAATAGAAGCATATGCCTTAATAAAAACGTATGAACTGTTTGAGTTAGTTTTAAGTTTTAGAATTAAGATCTTTTTATTTTTCAAAAATTAATTCGTTCGATCTCCTAAAAGAATTTTTAAATTGATTAAAATAATTGGATTAAATAAATGTAATGATGAAGCTGATGTGAAGTAGTAACGCAAGTGAAGCACTGACGAAGTATGTAATCATTCCATTTATAGTCATAAATTCTAAATTTGTGTACTGTAACCAGCAGTATATTCCTAGCTTGATATTTGATTTTCGAATGTGGAAGTGAGTAAGTAC…
PP946290	Empoasca fabae iflavirus 1	CGCCGGTATTTTGAGCATCATTATTCTTTGCAGTTTAGCATTCGTGTTTGAAGCTGTATTAAGATTTTGATGACACTCAAATTAGTTTGCGTAGAATAGAAGCACACGCCTTAATAAAAACGTATGAACTGTTTGAGTTAGTTTTAAGTTTTAGAATTAAGATCTTTTTATTTTTCAAAAATTAATTCGTTCGATCTCCTAAAAGAATTCTTAAATTGATTAAAATAATTGGATTAAATAAATGTAATGATGAAGCTGATGTGAAGTAGTAACGTAAGTGAAGCACTGACGAAGTACGTAATTATTCCATTTATAGCCATAAATTCTAAATTTGTGTACTGTAACCAACAGTATATTATTAGCTTGATATTTGATTTTTGAATGTGGAAGTGAGTAAGT…
PP946291	Empoasca fabae iflavirus 1	GGGGGACTTATAGTCCCCCCGCCGGTATTTTGAGCATCATTATTCTTTGCAGTTTAGCATTCGTGTTTGAAGCTGTATTAAGATTTTGATGATACTCAAATTAGTTTGCGTAGAATAGAAGCACACGCCTTAATAAAAACGTATGAACTGTTTGAGTTAGTTTTAAGTTTTAGAATTAAGATCTTTTTATTTTTCAAAAATTAATTCGTTCGATCTCCTAAAAGAATTTTTAAATTGATTAAAATAATTGGATTAAATAAATGTAATGATGAAGCTGATGTGAAGTAGTAACGCAAGTGAAGCACTGACGAAGTATGTAATCATTCCATTTATAGCCATAAATTCTAAATTTGTGTACTGTAACCAACAGTATATTTTTTAGCTTGATATTTAATTTTT…
PP946292	Empoasca fabae lispivirus 1	AAGAGATGACTGGCTCAGAGCTATGCAAAATTGCTCAACATCTCTAGCTCAAGACCTGAGAGTGTCGAGCTGGCAAGAAGAAATAACAGGAGTAACCACTCCCCATCCGATCTCTCAGACTACAGTGTTTCCCCTGGTAGATGGGGTTTGCCAGAAGGCAGATTGCCAAGACGAAGAGTTTGTCCTATTTGTTGTCTTGGACAAGGGCATGGACGCAGGGATGGAGGAAGAATGCTTTAAAAGAGGGCCAATGAAGCATTATCTAGGCTCTGGAACTGCGGAAAAGAGATCAGGTCCTGTTCTGAATTACCCGAGATCCGAACAGGCCCTCAGAGCAGCCGGGCAATTATTCAGAGCAAGAGACTGGGTGACTATACCAATAGAAGGGGATACTTTCAG…
PP946293	Marma virus, RNA 1	CCCCAATTTGGGTTTGTCCAATATTCGGGAAGCACCACTTATGGTTTTAGTGGAGCCCCGTATCATGTTGGAAGAACCATCTTTGGCATGCATCTAGGAGCCGATTCCATAAATATAGGATACGATGCGGCATTTTTGAAGACTGAACTTAGGCCGAGCCGGGTTATTAGAAAGCTAGTGGACCTCAAGAAAGAGGATAGTGCGAGTTGGCTCGTTGAGCAACTGGGCCGCCAAGAGGAAGTCCAGTATTGGCAATCGCCTTTCGATCCATCTGAATACAAGCTTCGAGTGGGCAATATGTATCATATTGTCGATGGTGGAGTGCTTCAAGAAATCCTCCAGAGTAAGAAGGGGAGACCCACGGTCAATAAGATCGATTACCTGGGAGAATCCAGCAGA…

## Sheet: Solemoviridae
Name	Sequence
Pea_enation_mosaic_virus_1_NP_620026.3_|_Enamovirus	MASFLKPVNSQGLWLSLLLAITYLFLLPSAGQSLDPSGIGLAAGCSQSQGGISSFAALPRPCNDSVCTLPDLGWSCQRTAQDTANQQQSPFNHTGHFLTTSGWTWPNWTCSPSQCQLLIHLPTWQIVKQDFLLLLKEWDLLTMCQRCSDLLTKTPGFILRFAGETLILVANLIEFVLVSWSLWLCSVLVYVAQAVPGKFLLYMAAFCTTFWAWPRETASSLIRIVTTPLTLIGFLNKTGIGLISHCLALTWNMFMTWSLLPWVTLMKMMKILITSSRVLTRSGRPKRTSSKSLKHKLKISRAIQKKQGKKTPVEERTIPGVQIKKLREDPPKGVILRCTDQFGDHVGYASAVKLEKGQTGIVLPIHVWTDTVYINGPNGKLKMADFTALYEVTNHDSLI…
Grapevine_enamovirus_1_YP_009373263.2_|_Enamovirus	MSPNQILIMIVALPLFFISLASSCSHIRQVGAAPLEGTLPMTPRSSAVFHLFADSEPKTMTSWEDLEPDLELSIPNPSLYTLLKDAVQESRTQGCATFEMRVNDYSLTLDGTYICIARAMGVTVFKWLLACRTTQYLMSFPGLIQEILLTSCGALLGLLLWLIDGLHICFEVALTTYFWFVGYLIYAAVMYKPTTTMTLMGMVWLHCWATSQPIVRFLVRRLMWPILTTLTSIHWALLTPMRMMISILTRLVLKSPQKSNPTTGVDSSPELCHGENCSCKTWEVVGERKESVMQGVHSLCLPAEPPKGCIAHFDYEDGSHCGFGVCVKLQSGKVAIAVPCHVLKNATSVWGPKGAIDVKDFTPLYLDGKGDMALITGAANWQSLCGFKPRRMLPITQVH…
Poinsettia_latent_virus_YP_002308462.1_|_Polemovirus	MRRGYNFRNCKKGGGQDESESHREISGRDPGRESNDKSPQGEAEEFERYFSSFYSWKLHNSGEANSGFRPCGKIPKFYRPRKRRVSEWGQNLARKHSSLGEITQGFGWPEAGAEAELRSLRLQAQRWLERSKSSVIPSAIEREIVISRLVESYKICRSEAPLCSSGSDLSWKGFLEDFREAVSSLELDAGIGVPYIGYGYPTHRGWVENPRLLPVLSRLVYARLQRLATLSVDGKTPEELVRDGLVDPVRVFVKGEPHKQSKLDEGRYRLIMSVSLIDQLVARVLFQKQNKLELLLWRSIPSKPGFGLSTVEQVEEFIDHLARVVDVKSDDLLENWRELMVPTDCSGFDWSVSDWMLKDEMEVRNRLTINCNDLTRRLRNSWLYCLSNSDLALSDGSLL…
Potato_leafroll_virus_NP_056748.3_|_Polerovirus	MNRFTAYAALFFMFSLCSTAKEAGFLHPAFNFRGTSTMSASSGDYSAAPTPLYKSWALPSSLNLTTQPPPPLTDRSYYELVQALTSKMRLDCQTVGDMTWRHLSEMLFASWNSVKEVSLKAASVTLWAIINIWFGLYWTLARLITLFLWTFSIEALCLILLGCITSLIYKGALSLSEHLPVFLFMSPLKIIWRAAFSKRNYKNERAVEGYKGFSVPQKPPKSAVIELQHENGSHLGYANCIRLYSGENALVTAEHCLEGAFATSLKTGNRIPMSTFFPIFKSARNDISILVGPPNWEGLLSVKGAHFITADKIGKGPASFYTLEKGEWMCHSATIDGAHHQFVSVLCNTGPGYSGTGFWSSKNLLGVLKGFPLEEECNYNVMSVIPSIPGITSPNYVFE…
Beet_western_yellows_virus_NP_840097.3_|_Polerovirus	MTMRMLTFFLLASLCSLASSYKGTSVMSPGAANVTVWPGYTKPVAPHYIPQAQLTYDCPPPKTLQDYSSHEMLHEVWGRGSTNTKTSLLRVKTSLIDFCRSGVPMLSAVSHKLLKYVLRGTTYVWSSLIWASLCALWFLIREYTVEVLMLGSLYVFTVFMVKIAAWIFGAWPIFLFNVGLTILRSISRVLWFRRSYKCEKSVEGFLSFKIPQSPPKNSVLQVQHPDGSHAGYATCVTLYNGTTGLLTAQHVVSSGCKVVSTRNGNKIPLSEFKVEIESPTRDLMLMTGPPNWEGTLACKAVNFQTASNLCKSKASFFTFNGEAWESSNAEITGISPCRKFVSVLSNTDPGHSGTPYFNGKTLLGVHIGGAKEENANYLAPVPPRAGLTTPNYVFETTAP…
Rice_yellow_mottle_virus_YP_007500964.1_|_Sobemovirus	MGSSVVGRFLTRTKETTRVDSHLLIVLAGLIAAAIVSERLPVTASLWAIPSAIIANWIVLSAHESFSRFVEGVEIEPMSTLRYGKVQSAPRFDPSRGYVVDVSYNGHVIPVILDFTTTTALSVPQRVNPGVSMEASRGGLPPTSVKLEDVPPSVVVLYHDSVRLGLGTRVRTPTGRDLLMTNHHIAALEPNGIAYKGHLKKVALDAPVIACDHPHIDCAFYEVPPKIWSLLGVKSASLKPLVKQTAVSLFGGSSSTDFSSCVGIAQIGDNPFLIRHQSTTCSGWSGSPLYHKGCVVGLHIGAADGYNVASNVAWYFHTFKKEVIVESPFEIYGKFREANSEEYDESLRHGVQYAEYDFSGDTIRASSNTWVRERERYHAEERRKSGQPSWADRFGDDSG…
Southern_bean_mosaic_virus_YP_007438858.2_|_Sobemovirus	MYHPGRSPSFLITLANVICAAILYDIRMGGYQPGSLVPIVAWMTPFVTLLWLSASFVTYLYRYARTRLLPEEKVARVYYTAQSAPYFDPALGVMMQFAPSHGGASIEVQVNPSWISLLGGSLKINGDDASNESAVLGSFYSSVKPGDEPASLVAIKSGPQTIGFGCRTKIDGDDCLFTDNHVWNNSMRPTALAKAGKQVAIEDWDTPLSCDHKMLDFVVVRVPKHVWSKLGVKATQLVCPSDKDAVTCYGGSSSDSLLSGTGVCSKVDFSWKLTHSCPTAAGWSGTPIYSSRGVVGMHVGFEDIGKLNRGVNAFYVSNYLLRSQETLPPDLSVIEIPFEDVETRSYEFIEVEIKGRGKAKLGKREFAWIPESGKYWADDDDDSLPPPPKVVDGKMVWTS…
Papaya_lethal_yellowing_virus_YP_006589925.2_|_Sobemovirus	MTFIDFLLVCLVWNVGALLVTQNTNWLPTWTVPLAVIIQLALICICMLLLSVLYVWRWLTLRSIKVDSANYHQTYAEVIGCRLVPEKGLVMDILDGEKLTPVLVNPNYWHLLPDCAISNKYGTECPVMGVSLSHVAPGKEPSSLVAISNGSEIIGFGSRVKFNGVTYLLTANHVWNGRYTALKIVKGSQEVSVDASMYTAKYFCEDLRVDFAMVPIPEPIWTKLGVKASNLSTMSRTSLINVYGGADPTKLKCSSAKAVKAEYSHQIVHYATTGGGWSGTPLYYNGAVVGMHTGSIKLGESNRGVNVAMLLNLACETVFSEITYTEIDSDLALDRDYGFIEVEIHGKGKFALGKGEWYAVDEFVRNKRLRGEKLWADMAEEDEPEELELYHDTIETVLP…
Lucerne_transient_streak_virus_YP_007438849.1_|_Sobemovirus	MTLKLWEALKVLVVVSSSSIAASLLLTSQVAAGGLDPMLQSPLALCVISMLVLIVRYAWQNMLLNSVEVRDETPPGMFINLVGEPKLIPEKGIVMDGVGEDGKVCKVIVNPQWWRFLPGSAISKNGEDEAAVLDSVYSSVLTGTEPASLVLLKSGSQTVGFGARVSYEGCSDYLLTAYHVIEPHEKLDLCKRGKVIPDLDLATTYDCEDKFAEFAMIKVPSNYWSRLGVGVAKLSALSKKSTVSLYGGTSSTGLTCSSGFAYKGKSGYAIVHEASTTKGWSGTPLYVGNNIVGVHTGCGKAGETNRGTNVRVLLDLSSGYESDFSEISYGEIDLDNFRLRPNRQEYLPVTIKGKGRYLLGDTDFVAMTEARVKRIDDWEALKDAEGPGRVKWSDWADEE…
Empoasca_fabae_solemolike_virus_1IL2020	MIKLEPHKPEKLAEKRLRLISVLSLVDQVVDRCLFHGMVRKECAFPLLNPCKSGWTPMPQGFVELDAAFPGQTLATDCSAFDWTFPSWLVDVLLDTRLSMFRGLHPQYAHAARRRWHEVLSTDCVIRLPDGTRLRQQVPGLMKSGWLLTISVNSQAQEFISRVAWSRSRLDDFPALWAMGDDVLMSWTGGPPDRFVAQIRRLGILTKMAVHDREFSGFRFPSPGVVEPLYPKKHRFLLGHASIDQVEEMCSNYGLLYALSPPSWVDHYVRRYGRWTKRSCRAWAMGTISLRASRQMYDTFEKFYRFWD
Empoasca_fabae_solemolike_virus_2IL2021	MRFNNRANCEALRFAVETRIAHLISAGPRQCWCGSCPSCPVDIKMMIKMEPHKADKIKNDRLRLISVISLEDQMVDRVLFGHMIRRENQDPLGSPGKSGWSPLPEGFLDLEMAFDGPVLATDCTAFDWTFPPWLVKWLLTNRLDKMRGVTPEYKAAAEARWREVLGTDCVVRLPSGQRLKQTQYGLMKSGWLLTISVNSEAQDILTRLAFQRASEYSHLQFPKLWSMGDDVLMGWFSDLSSAPLERELSHLGILTKMATPDRDFAGFNFPEHNVVQPLYPDKHKFMLAHVREEDLEEIVTNYSYLYALARGEEWLRSIEDEYSARTRRSVRAWALGLATAPLNDISKFERIFAYWD
Empoasca_fabae_solemolike_virus_3IL2020	MGGLLRGHDELQFLETRLREIFSTWTVDCTNMEKENWFDIEFDKALKDLNPKASTGLSAMSVYGADIGTALRRDPVTLEYDPQRVSVLRHWSRMRMDDPEHPDPILAFVKPEPHSLQKLEEGRLRIISAVSFVDTMVDRVCFGWLNRRVLATVGSTPVLIGWNPYQGGYRLLLSRFGGEPAMCLDRSAWDWTVQHWLLEVVCRLIHNLALDAPTWWHEWLDARWKALFCDAVFGFRDGLRVRQPGWGVMKSGCYLTILINSVSQVCLHLLACRRMKIPAHLDQFFAMGDDTIQKVVEDVDTYVSHLEAMGAKLKKPYVSDEYEFCGHRIKGISLVPAYTRKHVFKIRTEPKATLPAVLQSYQWAYVHNLEMWEWLCKLMRELAPAMRRTRHEALTLVHDE
Amygdalus_persica_sobemolike_virus_QKI29238.1	MRSGYIVPSARPVAGPLHSSLGADDLGYQWPVVTRESVDSSFRIHTDYTRKADEELIEPNAEELEWLKVHYSIRNPLRYPTRQTTTPTTEEHWRALINGINWEASPGLGAFQTYGTNKQALGWDGFRCTEEANYERLKYLVSLRLQALEEGGRGECVCSGSCGACPTDIKIFVKMEPHKDQKIKEGRQRLISSLSLVDQVVDRCLFQTWQKTEIANCMQLAGKSGWSPMPEGFSQLMALGDKVLATDCSAFDWTYPAWLVDLTLTLRLAQTRGVSPQYERAVRARWKEVLGTDCMLRLPSGRVYRQVRPGIMKSGWLLTISGNSMAQELITLLGMRRARPSQPLGKLWSMGDDVLMQWDGSDSRDLETAIRTCGILQKFSVPRAEFSGFEFKGDLARPI…
Wifsystermes_virus_QQM16241.1	MWVWATWCGSGWGFFPPGKHHGGPPVGWIQCPDGAPYVTTRSQRTEWNVFGLNKPEEESFVWPTGTTAAVLASFKAHSLLRESARIATSVPTEEETAYCKAVFLNRHRLRYTCPTLDLYSSRGREQFDRALAGLNKKAGPGLGAFQRNATIGSALGWDGQQFDPSAVEQLRGYVQAKLTSLGQGGTPDDIRAFIKDEPHKRTKVRDRRFRLIMVMSLEDQMVDRILFQEWSAVESDNVMSIPGKSGWSPLPFGYRLFDRAFPGKTLATDCSAFDWTVPEWAVAMLMDLRLEMVVPDDGFERYAHAVRARFRQVLGPDCVIRLPDGQRLSQERYGLMKSGWFRTIAENSAIQVLTHSLAWMRSHPGQYLPNMWTMGDDVVMGWSDLYDQACFERALATTG…
Mafsystermes_virus_QQM16346.1	MGERNRVAWNPFGLPVPSPSYVWPRYGSSAVRESFCYHSEQRARAKALTCPPNAAETAAITSSYFGAFKIRYPVPDIHLEGPWFRSILRRLNPKSSPGLGLFRGYPTIGDALGWDGANHTNAINVAVLTEAVRVKLANLLLGKPPDDLMLFIKEEPHKKTKAEKGAWRLIAVPSLEDQVVDRVLMTTWQDTEQRSLSRIPPKSGWSPLPTGHYFFERTFSGPVLATDCSAFDWTVPEWACELLLELSIDMLERDSPGYVRLLRARWAQVLRDAVVRLPDGTRWRQTGWGVMKSGWFRTIAFNSCVQYLINALAWVRFRGPERPPTIWTMGDDVIMKWDQTWDVEAFERALATTGIMVKQSSTTREFAGFEIDSGCVTPLYGEKHHFALFHASPVLKREL…
Kofsystermes_virus_QQM16349.1	MCPSGQPYRTPNCKPVKRNIFRLGDEVGRGFVWPSTDNSAIMRSLLFHTERRAVAKSKVKVPSPIEEEFVLETFFRCHPIRYDIPPYSLYTQAGQAWFDECVSTLNFSSSPGLGYFRQYKTIGDALGWNGLRCTNTANYEILLRIVRSKLDNLDAAPDDIRLFVKTEPHKLSKAETGAWRLITVMSLEDQLVDRILMGTWQAKEIANCMRIPGKTGWTPIPGGYPAFNSTFRRGVLATDCSSFDWTLQSWVTHLLLEARIAMCKGEDPVYFELLRKRWNQVLGSPVFRLPDGTRLRQLGYGVMKSGWYRTIAENSAAQVMSNALAWYRSHPGKPFPTLWTMGDDVIIDWDESNDIAAFERALSSTGQIVKQSSREREFGGFKIVGNTVTPCYSEKHAFS…
Hubei_sobemolike_virus_5_YP_009330007.1	MVDRVLFGPWSAADTATAMERAGKSGWSLIPNGFYDLLAYFPDDVLATDCSAFDWTYPAWVIDPIIDVKLEQMGSLPDGYATAVRTRITEVLGVNCTLRLPDGQRLRQLVPGIMKSGWFLTINLNSDAQDMLTTLAYRRAYGSECPLLWAMGDDVLMRWPQGQDSAPLVQQLRRAGILSKFATPSREFSGFAVKRTGSDIAVNPLYPNKHKYLLAHTSATDLEEVITSFGMIYALAEPDVKAWLEPLLRQYSRWPQSSFRAWAHGLLSHAPLLQTGDAAGSFGLE
Soybean_thrips_sobemolike_virus_3_QPZ88397.1	METHCALSEIRAGVERCSCSDTIKLFVKDEPHSERKIAENRFRLIHCLSMEDQVIDRLLFAPWFGVELRDPMSVTQKAGWAPLPEGYRQLTAAFPTDMSVAIDKTAWDWTMPSWVVRAYLMAKYNQCVDKDPEYWNLVFWRFQHIVGPNAIMQLPEGACFSQDSWGLMKSGWLLTLSLNSASQAFQHALAWRRIGRTDPVPYIWAMGDDLLIRSAMKGEFDYYLEALGKTGCIVKKLEFSREFSGFLFTDNHVEPLYPDKHKFILKHASDSTVGEILLSYQLIYALSGNKWFMPWIQHARENLGFRAKLWAEGQIRLSCYTELPSWVEY
Thrips_tabaci_associated_luteolike_virus_1_QNM37821.1	MPNLRHAPGPYADLLPATESLRWPAGTTESLLESFRVHTFRRENAHEGSYSQWDCDLGKPAVCQEDRKCRHSEPGAEEEVCVVCNGLYEGRWKSRVRYSRRNPVRYAAPSLDVYGPAFDRALRSLNKAGATGLGAFQSYPTIGEALGHDGISFSRERIELLRVIVRERLECLSRAEDPPQEQEEAQSKGRAKEEARQSGPKDVKLIIKDELHKLQKIEQGRERLIFILSLEDQMVDRMLFQTWVEEKPDEVTSKVGWSPLPAGYRAIERDFPGGGLATDCSAFDWTLPGWLAREIVALKISQTCAASDEWRRAVWRRAAEVIGPKCVVRLPNGERFRQTNWGLMKSGWFLTIAVNGACQALLVSAAEVYLGLPERKAWAMGDDLLIGAPPDCEAFVGLM…
Wenzhou_sobemolike_virus_4_YP_009337376.1	MPANGLHVPDTFGELPYGIPQVDACSAKRSFRAHCQKQKQTDAPPTAEERTRAVQTALRSYSAWRFDLTSAADPNAWFDSEFNKALKEIDMNSTPGYCMLTNLGSNNAQIFGWDGLTFDPDRVSLVRQHVKLRFDELLYGNAVCDDIKVFVKQEPHKLKKIQDGTYRLISAVSLIDTLIDRILFAWIARAQLSTVGETPCLIGWSPVRGGWRLITNKFANEPVNCLDRSAWDWTVQGYLVDLWILFLENLPVNPPEWWLKMMKLRFKLLFEDAVFRFEDGTRVRQGTKGVMKSGCYLTILLNSLSQSLLHYIANKRCGRPMALKQPFSIGDDTVQEAMSWLPEYVRQLEILGITVKGAKVQHWVEFAGFCFDGKTCYPAYWQKHLFNLKHTQRLGETLM…
Bird_feces_Solemoviridae_sp._QJI53805.1	MEGYGGGQSFEGEGGGSSEELGPVSKEPLWDEVIRVGEDMTQLFSPWTTNCENMDDDDWFNTEFDKALKDLDPKASTGLSVMSRYGASVGVALGWDPVVGAYNPQRVMVLRAVTRMRLRNPEQPDSILVFIKPEPHKVSKLRDGRLRLISAVSMVDTMVDRVMFGWLQRAVMRSVGHTPALVGWSPYGGGYRLLTSRYDGQQALCVDKSSWDWTVKGWLLKIVRDVIKRLAVGSPEWWEEWVDKRWEALFRDAVFEFRSGEKIKQPNWGVMKSGCYLTILINSICQCVLHSIACQRLQIEPHWQYFFCVGDDTLQRPVKDLEAYFAELSVLGARIKDFRVSDEIEFCGHYMRGLEIKPAYSAKHVFKITHADSETLIPMLQAYQWAYAMHDSMWVWLTS…
Bird_feces_Solemoviridae_sp._QXV86398.1	MLNRPSPGCSKPECAGHPYNFVQPPERYRESAFGWPRTDTCAAKRSFTLHVKIAERAAQEEANSRHAQQQAAGTGGHGECADSAVECGKEPEFPSAPGGLPNEWLDCLEAVRNVFSPWITDCSEFEGDEWFEEQFSLALKDLDPQASTGLSVMSRYGSSIGDALGWDPVLAEYDPHRVELLKQVTKARARYPAEPDPILVFIKPEPHKSSKLESGRLRLISAVSLVDTMVDRVMYGWLQRAVLGTIGRTPALIGWSPYNGGYRLLTGTFYGQKALCVDKSSWDWTVQGWLILMVRDLIDRLAVGAPNTWREWHRARWRALFCDAVFGFRSGERIKQPGWGVMKSGCYLTILINSVCQVILHELACSRLGIERHWRQFFCVGDDTLQRCIEDLDAYFKEL…
Warblerassociated_Riboviria_sp._WKV34338.1	MIKMEPHKPEKIQEGRLRLISVMSLVDQMVDRCLFHSQVRTEIEDCMNHPCKSGWSPMPEGFELLEQSFPGETLATDCSAFDWTFPSWLVDPILQSRIEHMRGSSPEYEQAAWARWQEVLGTSCVVRLPDGTRKRQLVKGLMKSGWLLTISVNSTAQDFITRTAWNRVRPADPFPKLWAMGDDVLMDWPGGDDMILTNEIRRLGILTKIATKQREFAGFLFPNHATVEPLYPSKHKFLLGHCTEQQIEEMCSSYGLLYALSHQTPRWADEKIRAYGRWTRRACRAWALGMLTPGIRRNQVETFRQFYGFWD
Dusky_warblerassociated_Riboviria_sp._UGO57183.1	MIKMEPHTPAKLEAGRYRLISVLSLVDQMVDRCLFYPMLQREIEDPMAVPGKTGWSPLPGGYANLEIAFDGPVLATDCSAFDWTFPPWLVDLTLQIRFDMMRGSSPKYRDACVARWHEVIGTDCVVRLPDGTRLRQEIPGLMKSGWLNTISLNSQAQDLITRLAWLRHRQDPFPKLWSMGDDVLMSWPGGRPELLVAEIAKLGILTKIAQPLREFSGFSFPRTGVVNPLYPSKHKFILAHAQDAEVEQICSAYGLLYSLSDEQTRHWCREVVTRYGRWPWRVCRLWAQGM
Wuhan_heteroptera_virus_2_YP_009342461.1	MDFDVRVGRALKECQPDSVTGLGYFRNYQTIGDAFGHECGFYTNAHNIAILVNIVREKIRFLDSGGQYGHGPDDAKVFIKFEATKQSKVQEQRYRLIWSLSVEDQIVDRLLFGHAFRAEVNHFTETTSKTGWSPLPGGYSYFNSTFNGHVLATDASAFDWTVQNWMVAMLYDTLMDRTRGNTESYKRMAFNRIQQVLGPECVVRLPNGRRFRQRVFGVMKSGWLLTLMANTNVMLASSLCAWARAAPAYFEATPDGLYPDMPLSWGMGDDVIMKWDPTLSPEPYVRELNRTGLKVKQYSHEREFAGFRIQPSSGDQQPTVTPIYTAKHMTMIAYTPRERLEEMAIAYGLIYALSDSASPQMKKFIDDYSPYGSSYFEHWARGQPLPGNDGPRVRMQLDN…
Marma_virus_UOL25796.1	MKSTPGYCILTYYGSNNAQIFGWNGRDCDPDRVSIVRQHVKLRFDKLLAGEPVSDDIKVFVKQEPHKLKKIQDGTYRLISAVSLIDTLIDRILFAWIARAQLDTVGRTPCLVGWSPVRGGWRAIQNRFANSAVNCLDRSAWDWTVQGYLVDLWILFLENLPINPPEWWLSMMKLRFKLLFEEVWFKFEDGTRVKQGTRGVMKSGCYLTILLNSLSQSLLHYVANNRCGQPMAMKQPYSIGDDTVQEALPWLEEYVSQLEILGVTVKGAKVQNWVEFAGFCFDGKTCYPAYWQKFLFNLSHTQRLGETLLSYQYLYVNEPVMYEFICRVARELGPQYVLPKLEALDIMNQPN

## Sheet: Iflaviridae
Name	Sequence
Empoasca_fabae_iflavirus_1	PEGIPDFELDSNLLTYGVIDSKYAHKESGNSKIVPSLLHNNIYETKTEINPLKPNDPRQPPGSHPLRDGCNKHGQSNVKVYDEKLVKEVEEHLSDTFIQIIKPVRQVVAPLSLQQAICGDVNVPYFESLNWKSSEGFPLSSERPSNAHDKKWLFELKEGEFGYTLEKLHPKLQIQLKIRDKCFEENIKPNTIYVDCLKDYRLSKEKCKIPGKTRIFSIAPIQCSIDIRQHLGDFTASLKNSRIKNSIGIGINPDSLEWTQLVNYLFEVGTNIITLDYKNFGPCLMSQLVSSSNNVIVNWHKEYSKSENHVNRVSWLLDNDILNPVHLSSNIVYQTVNGIASGSPLTGECNSIPNLFYMRLTYLEIMRENVPSLASMYYFDHLVRVVVYGDDLIMSVHDS…
Ixodes_holocyclus_iflavirus_UJQ88204.1_|_Iflavirus	TEIEPKITLPPNTQFVGCLPPEACPSQPRHTQIVPTLMHDDVFPHVTEPAVLSIHDRRVVEDPDIDPLVKAIQTHGNVPLPFKSDTLQDCVQDLSDYLIATTRPILAFSEELLDDQVVFGGLPLGEGFKKINLQSSEGYPLSLFRQYNTEEYALFGPDKVSKNQSKTGKNWLFRYSTRDSGVVLEEIHPELISVMQHNDALRKKGQIPATIFVDTLKDSRVLPEKVKKGKTRMFSISPVEFTWVIRKYFGVFQAAYQHSRIDNGTAIGINVNSLEWTKLARTLLSKGNNFVVGDYKAFGDTLQRDVMFGAFQAIINWYAHYFNTPPEVTQYRSVLVEELFSVNHLATNVLYKMFCGLPSGFALTVEINDLVNQLYMRYCWKEITHLPLCKYHQLVKTVT…
Ectropis_obliqua_picornalike_virus_NP_919029.1_|_Iflavirus	TVGEPKMQPPETAVVIPLGKAIEPVRYSGKSNLEKSIMHGELAEPFRIPAAQSATAKGECIGYDIVMKGCEKQFKPPKPIDPEEVEKIGDYLIERLVPQSIPLIPTISEPLSLGEAIAGIDGIPLMCGMKLNTSIGWPLCNEYPKGTKKSNIIRVDREEGEVHVDVVAFDDYAKANTLRKQAILPPTTFMDFPKDELLKPGKDTRLINGAPLHHTLDMRRYLMEFFAAITTINNKIAVGIDVHSGDWALIHGGADDVVDEDYSGFGPGFHSQWLTVVCPIAVAWCKHHKKVDKEYEDVVNCLIMELQNAYHVAGDLVYQVLCGSPSGAFATDRINSLANLCYHCLCHLRKYGTLTGFWSHYTLVYGDDTRRRETAYTGDEFQECMASVGIVVNRDKSGV…
Nilaparvata_lugens_honeydew_virus_1_YP_009505599.1_|_Iflavirus	EDNRPHKAFKTNYVSVGRTDHTMEHHESGNTRIIPSIIYGVFPVVSGPAPLQKGDKRVEGPEGTVYSPLWSGVANMGIVTLDFPNLTLDTAMDYLKQRLITLAPPLRENVRPLTMNHAICGIPGMDYYESLNFSTSEGFPWSRFRPAGERCKEWLFDFDTDEDGNRVLYSVHPELWDQMTAEEDDRVNGIPVDVVFDDCLKDARLPLDKIKKPGKTRIFSISPIQYTIPFKRYFGDFIAAFTAARLKLNHAIGIACDGPEWGMLIRKLVTHGTNYVTGDYKNFGPGLNTACLLKVCECILAWYEHYDQSHDRERSNKIRRALLRELVCARHCAYDFVYNVFAGIPSGCPATAPLNSLVNEMYMLSAWIHIMEDTEYSSLNYFFSHTKLITYGDDFILSV…
Slow_bee_paralysis_virus_YP_003622540.1_|_Iflavirus	SVSESNVQLDHNLILYGCVDEKMSHKESGKSKIIPSLVHGEIYPVATEPNPLRPGDPRQPPGSHPLRDGCAKHGLGMVHPFPQEDLEQVNNDARNVLLNEVKNPLCEMRLLTLQEQVCGSTSIPHCESVNWNSSEGFPLCNRRPAGVTGKKWLFDMDETAEGYVLKNIDPQLALMLKTNKDLRNRNIVCPPIYIDCLKDYRLPPEKCCIPGKTRIFSIAPIQTTLEIREYMGLFLSGYKSATVMGQHGIGINPDSYDWTRLANYLHEVGDNIVTGDYANFGPCVSSQIVYSCIDDIIYWHKINGATEDHCRHLELLLKYSILLPLHLCDNCVYQSLNGIASGSPITAELNSEVGKKYIKLAFLGICRQLNYKYSLNDFNKHCRVVVYGDDLILSVSDAF…
Varroa_destructor_virus_2_YP_009552119.1_|_Iflavirus	PEILPEKPDELVMNPTCQVLDIGMIHPSFRNFVDKDFKLIRSPVHKLAEIEHFPDLVEPAILDQRDNRYQYSSSPLFAGLKHHGCPMRPLPLEMIEEAVGHYTHKVLTLCRPVRPEPAILSVEEACMGVEGVRLIAPLDWGSSAGWPWRISRDVINPATKSSWVKLTNENTKFIGLHPDLEEVMNIKHEQRVAGIVPLTVFADILKDELVPHAKAMREGATRIVSMSPIDFTIQQRQYTMDFVASFMENRLDLEHAIGINPDSREWTDLYVKLAKGGKTKFIAGDYSKFGDKLPTEIGVRMFGVIGAWYARYAPPEQVCIIQRVLSIMALEVFNAKHIADRWVYQCVNGLPSGNTMTVVLNSMVNSIFIRIAWMAIMSNTEFSGLDNFEKYTSLYSYGD…
Varroa_destructor_virus_1_YP_145791.1_|_Iflavirus	ELDESDIGLDTDLYPIGRVDAKLAHAQSPSTGIKKTLIHGTFDVWTEPNPMSSRDPRIAPHDPLKLGCEKHGMPCSPFNRKHLELATTHLKEKLISVVKPINGCKIRSLQDAVCGVPGLDGFDSISWNTSAGFPLSSLKPPGSSGKRWLFDIELQDSGCYLLRGMRPELEIQLTTTQLMRKKGMKPHTIFTDCLKDTCLPVEKCRIPGKTRIFSISPVQFTIPFRQYYLDFMASYRAARLNAEHGIGIDVNSLEWTNLATSLSKYGTHIVTGDYKNFGPGLDSDVAASAFEIIIDWVLNYTEEDDKDEMKRVMWTMAQEILAPSHLCRDLVYRVPCGIPSGSPITDILNTISNCLLIRLAWQGITDLPLSEFSRHVVLVCYGDDLIMNVSDEMIDKFNA…
Brevicoryne_brassicae_virus__UK_YP_001285409.1_|_Iflavirus	PVDQRKLFLSGTHTYLGNIDPNIAKYEAGVSSIVPSTIQGVFPIGTEPGPLTPRDPRINGEFSPLLTGCEKHCNPTIDFNKEDLAYAESDLSSLIIANCKPIRVSCHALTELQAVNGIPDLEGYQSMTWNTSEGFYLSRLRPKNAHDKRWLFNFDKNGQVVSLHPYLREILDIKMSDRLSGIVPATVHDDCLKDARLPLSKIKIPGKVRVFSISPVDFTIQFRQYFLDFIASYTKARFNCEHAIGINVHGYEWSELAHFFEGKKLITGDYSGFGPSLNSEVVTAAFRIICKWYKQYGCSVEDNHIRMMMSKELINAKHLMRDYLYEVQCGLPSGNPATVIFNSIVNSIYIRCAWLDVMRNSSYKSLLDFRNNIKLITYGDDLIASIDNSVSDKFNNNSL…
Lygus_lineolaris_virus_1_YP_009505598.1_|_Iflavirus	EFEKAKVWFDEDVSVEYVGVVDHIPYQPSKSKIQPSLLQAKWPDPPKTKPCPLNKSPGYLHDKSPLVAGTEKHGRKSLDFPSSVVAKCVDALWHKKIKWMEPVVENPARLSPSEACVGLVTNEYYEPLDLTTSSGYPWNRGATRGKVDYVTYERNEQEQPVKAILSDCLIREIEEKEALRRRGVVPATIFLDTLKDERRLIKKADSLGGTRVFCMSPLDYSIALRQNFIHFYAAFIARRWDLFHAVGIDANGEEWTHLTRKLARVSWKFIGIDYSNFGPAFNAVVAQGAAEIMIRWVLMNVEGVDETELRVLAAETTQSLHLALNLLYRQQCGSPSGAPDTTQKNTIVNMLYLMIAFYYLWPHADRTLLWETFFEELDVECYGDDVIMSVSEPVAEWFH…
Dinocampus_coccinellae_paralysis_virus_YP_009111311.1_|_Iflavirus	EYKENTYVLPGEYGIVGTLDYNMMVHSPKDTKIIPSEIHGVFPKTTEPAPLSSEDPRLAVKGDPFLAGMSKRCMKVKEFDRQNLDDAAADLCQKLVVQCKPVKTIAVLTTKEAVEGLTVQGYEPMEMTTSEGYPWVKMRPSNATNKSWLFKFSEYPDGRRKLEKIHKDLSSVLDLKQKMRSQCVVPSSYFSGCLKDSRILLEKTKAFDKTRIFEISPVDLTIAQRQYFLDFDVAYQTARFSCENTIGINPEGEEWSYLANSLLAFSPYILTADYSGYGPRLNQTALQKCFDISNVWYDFLSKEDQETKDKNWNIRECIKMEVSQGLHIAKNLVFRPVAGLPSGNAETVIRNSMVNSLYIRVAYLGLAEENASCFADLYWFKQFVLLYHNGDDLIMAVKP…
Deformed_wing_virus_NP_853560.2_|_Iflavirus	ELDESDIGLDTDLYPIGRVDAKLAHAQSPSTGIKKTLIHGTFDVRTEPNPMSSRDPRIAPHDPLKLGCEKHGMPCSPFNRKHLELATNHLKEKLVSVVKPINGCKIRSLQDA?CGVPGLDGFDSISWNTSAGFPLSSLKPPGTSGKRWLFDIELQDSGCYLLRGMRPELEIQLSTTQLMRKKGIKPHTIFTDCLKDTCLPVEKCRIPGKTRIFSISPVQFTIPFRQYYLDFMASYRAARLNAEHGIGIDVNSLEWTNLATRLSK?GTHIVTGDYKNFGPGLDSDVAASAFEIIIDWVLHYTEEDNKDEMKRVMWTMAQEILAPSHLYRDLVYRVPCGIPSGSPITDILNTISNCLLIRLAWLGITDLPLSEFSQNVVLVCYGDDLIMNVSDNMIDKFNA…
Perina_nuda_virus_NP_277061.1_|_Iflavirus	TIGEPKMQPPETAVVIPLGKAIEPVRYSGKSNLEKSIIHGELAEPFRIPAAQSATATGECIGYDIVMKGCEKQFKPPKPIDPEEVEKIGDYLIERLVPQSTPLIPTSSEPLSLGEAIAGVDGIPLMCSMKLNTSIGWPLCNEYPQGTKKSNIIQVDKERGEIHIDAVAFDDYAKANALRKQATLPPTTFMDFPKDELLKPGKDTRLINGAPLHHTLDMRRYLMEFFAAITTINNKIAVGIDVHSGDWALIHGGADDVVDEDYSGFGPGFHSQWLTVIRRIAIAWCKYHKKVDKEYEDVVSCLILELQNAYHVAGDLVYQVLCGSPSGAFATDRINSIANLCYHCLCYLRKYRTLTGFWSHYNLVYGDDTRRRETAYTGDEFQQCMASIGIIVNRDKSGV…
Sacbrood_virus_NP_049374.1_|_Iflavirus	SLEEAKIILPETNVSYIGAVTKEQTPYLPRKTKIRPSLIQNVGDLHPVSEPCILDKTDPRYQHDDTPLVAGCKKHGRLTVDFGTTRVESAKEALWDGWLSKMKPLVVKPKLLTPEEAASGFPDIQYYDPMILNTSAGFPYVATEKKRKEDYIVFERNENEQPIGATIDPGVLEEMKRKSELRKQGVQPITPFIDTLKDERKLPEKVRKYGGTRVFCNPPIDYIVSMRQYYMHFVAAFMEQRFKLMHAVGINVQSTEWTLLASKLLAKGNNICTIDYSNFGPGFNAQIAKAAMELMVRWTMEHVEGVNEIEAYTLLHECLNSVHLVSNTLYQQKCGSPSGAPITVVINTLVNILYIFVAWETLVGSKERGQTWESFKQNVELFCYGDDLIMSVTDKYKDV…
Spodoptera_exigua_iflavirus_1_YP_004935363.1_|_Iflavirus	HDSLATEGLRFYSHYPNPPYHTDKSGIEKSAIHDYAWDSLTVPCIQSHKDPNYVGNSTPLLDGASTIGARTEKPDPIVLSCATSAVADELFRYMPKPAMVPPVSLKEAVLAENHHNVEPMRLSTSAGLPLVADMRVHTQKSQYVLVTEQSDGRRKVELEPNFRTVYQSHWQGRKNGVPPREPFWAHLKSERRKPAKAYSFGGTRVFNVAPLELVLSSRRVLLPFMDAFHSDPVRLHHAIGISPDSITWTHLVETLRLRGNRLIQLDFSKFSDTLPWDFVYAAFSIIKEYYRRHNALTADVSLIIDTLCYEITASLVCIGNEVYELVNGVLQGHPLTSIINSIVNLIEQVYVWMITTKLPGTDFFKHCGIVVMGDDVVISLPEFLLPIYNGITIANAFND…
Acheta_domesticus_iflavirus_YP_010840358.1_|_Iflavirus	ETKAVDHALKNESCIVEEILDASMVGRVTVKSKLVNSAVHGALGPPEKIIPTGTAQDALIAMEPYSKPPKTLVVSDVEEATNDYLSLVLEKAPPVSTSPPTIQPLVQVLKGNPQLPFHPPPMRDTSSGVPLIHQGLPRKGDCFTLSIAPDGTKTVTSLHPKFVALYNSTVSDISAGIYPKNGHMLFLKDERKKPAKAIRGINGCDFVMYCLYLQYFQPFFAAFRKARFEVGSAIGMDISRESAQMFSYLAEAEEDVPTKDAQFITADYKNFGPTIIHHVASQILVIIKAWYRKYGDVSEEQFLFMDRLFACLLQSNHIVLKLFVRPQQGIFSGNPFTAEINTMVNNLYLRLAWLYCIKHADPVLRSSPWYWYRKYVRCVCYGDDLVARTHRSLYTLFNN…
Antheraea_pernyi_iflavirus_YP_009002581.1_|_Iflavirus	DGKEAAIEFDTLLYPQGTVPEAYKHHQGSVSQYIPSLIHGAYEVDTEPNPLSPKDTRLPPGNPPLKRGVEHMGRPPLDFPNKLLDPAADDLNDVILRNVKPIRNGVGKLSLQDAICGNVNVKGFEPLEWSSSEGFPLKSLRPPHVKGKKWLFDLEETSNGYVLKGMHGELKRQLIVCEQLRRQGIRCATLFVDCLKDTCIDIKKCSIPGKTRIFSISPVQYTIAFKQYFGDFIASYQEARLSAEHGIGINVDSLEWSQVANYITTYGDNIIAGDYKNFGPSLMLKCVEKAFDIIMNWYERYDNDEERQLIRRVLLSEILHAQHLCLNVVYGVPCGIPSGSPITTPLNSLVNSLYLRCGWKSITNQNFSTMHENVRILTYGDDVCINVSDMYKDIYNTET…
Congyang_nephotettix_cincticeps_iflavirus_1_UHK03087.1_|_unclassified_Iflavirus	INAEPDFELDSNLMVYGCVPKQFAHKESGKTKIIPSMLHGKVYEVKTEVNPLKPGDPRQPPGSHPLRDGCNKHGSGDVRVFDSALVEVVKEHMCDRVQQIIRPIRAEVKPLSLQQAVCGDVDVPYFESLNWKSSEGFPLSSFRPSNAHDKKWLFDLEEGQFGYKLKSIDPKLDMQLKLRNKCFEQNIKPPTVYVDCLKDYRLTPEKCKQPGKTRIFSIAPVQCSIDIRMYMNDFCASLKNSRIVNSIGIGINPDSLEWTKLAQYLFEVGNKIITLDYSNFGPCLMSQLVAASNDVIVSWHANAGASEEHVKRVKWLLDSDILNPVHLSGNVLYQTVNGISSGSPLTGECNSIPNLFYIRLTYLEIMREVLPDFASMYFFDRLVRLVVYGDDLIMSVDDS…
Scaphoideus_titanus_iflavirus_1_QIJ56901.1_|_unclassified_Iflavirus	EDIQPEFELDSNLMMYGCVPPQFAHKESGKTKIIPSKLHGVIYPVATEVNPLKPNDPRQPPGSHPLRDGCNKHGTGDVRAFAPALVSVVKDHMADKFQQIVRPIRAEVKPLTMQQAVCGDVNVPYFDSLKWKSSEGFPLSSHRPKSAHDKKWLFELTEGSFGYELKKLHPLLDQQLRLRNSCFEKGIKPPTIYVDCLKDYRLSPEKCKIPGKTRIFSIAPVQCSIDIRVHMNDFCASIKNSRIKNSIGIGINPDSLEWTNLVNYLFEVGNKIVTLDYSNYGPSLMSQLVAASNEVITDWHRYHGASEEHVKRVEWLLDCDILNPVHLSSNLVYQTVNGISSGSPLTGECNSIPNLFYIRLTYLEIMNEHLPEFASMYYFDRFVRLIVYGDDLIMSVDDN…
Hangzhou_recilia_dorsalis_iflavirus_2_UHR49896.1_|_unclassified_Iflavirus	EDIKPEVELDSNIMMYGCVPPKFAHKESGVSKIIPSLLHGTVYPVKTEVNPLRPNDPRQPPGSHPLRDGCNKHGSGDVRVFDADMVQEVSTHLADRMQQIVRPVRAEVKPLTLQQAVCGDVDVPYFESLNWKSSEGFPLSSHSPKSAHDKKWLFELSEGQFGYKLEKLADPLEKQLRLRDMCFEKGVKPPTVYIDCLKDYRLSPEKCREPGKTRIFSVAPVQCSIDVRMHLNDFCASIKNSRIRNSIGIGINPDSLEWTELVHYLFEVGNKIITLDYSNYGPCLMSQLVSASNDVITEWHQYHGASPTHVNRVKWLLDCDILNPVHLCANVLYQTVNGIASGSPLTGECNSIPNLMYIRLTYLEIMKENFPEFATMSHFDAFVRIVVYGDDLIMSVDDL…
Exitianus_exitiosus_virus_1_UQJ82151.1_|_unclassified_Iflavirus	TEIEPNIKLDTNLLMYGCVPPKFAHKESGKTKITPSLVHAAVYPVRTEVNPLKPNDPRQPPGSHPLRDGCEKHGTGNIVPFSPEKVDSVIEHLSDTFIQVVRPVRAEVQPLSLEQAICGDVNVPYFESLNWKSSEGFPLSSYRPKGVHDKRWLFDLEEGQFGYKLKGIRPELELQLKLRDECFKKKIKPPTVYVDCLKDYRLTPEKCAQPGKTRIFSIAPIQCSIDIRMYLNDFCASIKNTRIKNSIAIGINPDSYEWTDLVNYLFEVGDKIITLDYSNYGPCLMSQLVVAGNNVIKNWFQHNNASTEHVNRVEWLLDNDIVNPVHLCDNVVYQTVNGIASGSPLTGECNSIPNLFYIRLTYLEIMEKIDRKLANMTEFDNNVRLVVYGDDLIMSVSDQ…
Graminella_nigrifrons_virus_1_YP_009129265.1_|_unclassified_Iflaviridae	NLEEANVDLSSNLIMYGCVPEKFAHKESGKTKIIPSLIAGQIYPVRTEVNPLAPNDKRQPPGSHPLRDGCNKHGTGDIRPFDPSLVEKVKEELSDTLYQVVKPVRAEVKPLTLQQAICGDVDVEYFESLSWKSSEGFPLSALRPREAHDKRWLFELAEGKFGYELKGLHPLLKQQLAARDKCFKENSKPPTIYVDCLKDYRLPPEKCKIPGKTRIFSTAPVQCSIDIRMYMNDFCAGIKKSHIENSIGIGINVDSMEWTKLVLYLFEVGTKIVTLDYSNFGPCLMSQLVGASADIIVNWFKRNNASEEHVNRVRWLLECDIINPVHLRNNVVYQTVNGIASGSPLTGECNSIPNLMYIRLAYLEIMMASELSEFASMYYFNLFVRLVVYGDDLIMSVSD…
Euscelidius_variegatus_virus_1_YP_009328891.1_|unclassified_Iflaviridae	DISHADVELDGNMFMYGCVPPAFAHKESGRTNIVPSLLYGQVYQPVTEVNPLRPNDPRQPPGSHPLRDGCNKHGSGNVLNFDPKFVNMAKEDISDRLNQIVTPIRAEIKPLTLQQAICGDVDVPHFESLNWKSSEGFPLSAQRPKNAHDKKWLFDLTEGEFGYELKDLHVLLKQQLKLRDECFKKDIKPPTVYVDCLKDYRLKPEKCAKPGSTRIFSVAPIQCSIDVRQHLTDFTASLKQSHIVNSIGIGINPDSLEWTALVNYLFEVGPCIVTLDYSNFGPCLMSQLVAASNECIVQWHKSNGASEEHVNRVEWLLDCDILNPVHLCSNVLYQTVNGIASGSPLTGECNSIPNLFYIRCAYLEIMTRQNPEFANMYYFNLFVRIVVYGDDLIMSISPD…
Hubei_odonate_virus_4_YP_009337760.1_|_unclassified_RNA_virus	DMRNANVELDGNMIFYGCVSDAFAHKESGKTQIIPSLLHDQIYDVKTEPNPLRPNDPRQPPGSHPLRDGCNKHGVGYPGKFDEEILDLVNVDSREILINECKPILTDLKPFSYQDAICGNPQIPMCEALNWNSSEGFPLSNYRPAGTSGKKWLFDLEESEKGLKLKGLHPRLESLLSMRECARERDVVLPSIYVDCLKDYRLTPEKCKIPGKTRIFSIAPVQTTIDTRRYMGNFLCSYKFNTIKAEHGIGINCDSMQWTELVHYLTAKGSHIITGDYSNFGPSLSSQLVSAVIEDILYWHKFYGASEKHLKHLNRILSDEIITPIHLCSNVVYQPLNGIGSGSPITAELNSEVNKKYVKYAWIEIMRKEKIELANMESFHQHCRLVTYGDDFICSVSDE…
Bat_iflavirus_YP_009345906.1_|_Iflavirus	DPELSKVKLTSNLIVHGAVSKEMAHRESGKSKIVPSALHGKVYPVLTEPNPLRRNDPRQPPGSDPLIDGCNKHGIGMTEAFDEDLLKQVSDDNMRVLFTEVPCYLEKLRLLTEQEAICGTIHIPHCEPLNWNSSEGYPLSSWRDGKYNNKKYLFDLDLQEEGYILKGLHPKLLGLLTARQTDRDNNVVCPEIYVDCLKDYRLPPAKCKIPGKTRIFSIAPVAVTIDVRRFMGLFLSGYKTANVVGQHGIGINPDSYDWTRLANYLREVGDNIVTGDYSNFGPTLSSQVVAACIRDIIAWHKLYGASSAHITNLEQILENDILNPWHLCGDLVYQTLNGIASGSPITAELNSEVNKYYIKLAFLILNKQNGFKYTLLDFNNKVRLVTYGDDFIMSVHNEL…
Hubei_coleoptera_virus_1_YP_009337127.1_|_Iflavirus	STAAPEIKLDTTLMIYGTVSEAYKHRETGKTALIPSDIHGVFDVRTQPNPLHRLDKRLPPGSDPMKAGCEKHGRPVKQFDPNNVKIVANDMFGVIMSSVKPLRQPIGMLSEEMAIVGDCMLPHYEPLDWNTSPGYGYKDRKGKGKAYLFETMDTPVGKLCLGINEPLRSILDHKQELREQGIVPVTIFTDCLKDTTMPIEKCKIPGKTRIFSISPVDFTIQFRQYFGDFIAAYTAARFDAEHAIGINVDSEEWSELYHRITLKQQNFIAGDYSNFGPGLSLQLADAVLNLIIDWYKFYGVVSEHLNVMRVMKYEILCSKHLCLNLVYSVFGGIPSGSPITTPLNSLVNCLYIRLMWLDIMKNTEFYSMEHFNNNVTIITYGDDMIGSVSDLVKDEFNML…
Infectious_flacherie_virus_NP_620559.1_|_Iflavirus	EGPSTENLTYMYSVIDAPYHTFQSKIVPSVLQSEAYDPEKEPCIQSRTDPRYTHGADPLTDGVATIGQPTKPLNDEILMLAYESVRDELLGVLPPPYVQPPVSIREAITAERAPISSSMNLATSAGYPLAGRGSREKKKSDYILGGQLKASVHNKINKAYVQRTNGIRPPCVYWAHLKDELRPSEKLRRFGGTRVFSVPPLELVLNSRRFLLPFMDAFQSFPIEAHHAIGLNPNSGDWRRLRDTLLEKGPCLLQMDYKNYSDAIPKECVAKAFHIIVDYYRKWHCSTVEIENALKTLFLDTADAELLVYGDVFKVNNGVLAGHPMTSVVNSVVNLILMNYMWIKITRRRASEFFKLTYIIVMGDDVVISLPKQLTEEFDCRKICAEFAKYDIKVTDSEK…
Bombyx_mori_iflavirus_YP_009162630.1_|_Iflavirus	DGGKEKIQFDTLLYPQGTVQDAYSHHQGSVSQYVPSLVHGVYDVDTEPNPLSPRDQRLPPNSPPLKCGVEHMGKPPLDFPNELLNPAADDLEDVILGNVKPVRVAVGKLSLQDAICGNVNVKGFEPLEWSSSEGFPLKALRPPGVKGKKWLFDLDETPSGYVLKGMHGELKRQLTICEMLRRDGVRCPTIFVDCLKDTCIDIEKCKVPGKTRIFSISPVQYTIAFKQYFGDFLASYQNARLSAEHGIGLNVDSLEWSQVADHITSRGSSIIAGDYKNFGPGLMLKCVEKAFNILIKWYERYDNDPERQLIRKVLLSEILHARHLCLNVVFGVPCGIPSGSPVTTPLNSLVNSLYLRCAWRYITKQNFSTMHEHIRILTYGDDVCVSVSDVYKDIYNTAT…

## Sheet: Lispiviridae
Name	Sequence
Empoasca_fabae_lispivirus_1	SNLRESVTLSQQVLIEAVEVLLAGVATKEERKGVVSKIYSYRFPDWLVPWFTLRARWETVRDFMKDYQQDGVKKFKRIDNDTLSLQIYVNCDICLVLMDSITWVMDYSQVLMVSDTVTTRYLTLLHCNFSHELGLKFIPTPQQVKSLYNWGDRIIQDLGNEAYSIIKQIEPICISTYLNKWESLSICTNYFSKLLEQADTPREKEELQKLFTQLCSAATHPNVLFELFGCYRHFGHPTVDEIGGIQSLRENTREEIAIDPIVMKKIVGAHNRMFILTFISKQRRWPKCSIPKGEIVSRDFRRLMEKQPLALSEHDLSISMLDWGSLDFEQEFIFDDYKDITMLLSDTAISPYLENWFSVFNQDIINVEKPMFIQESRRVLIELLSREELTCESIRKTIQ…
Sanxia_water_strider_virus_4_YP_009288955.1_|_Sanstrivirus	GELDQLQKAHKISLPFVKTAIRHNLGSIDQLACKKLIADYSQYKMDHIERKLYAIKSFWELIRNNMISRARTRSQKLLVIDYKSLKIKQDQPDPIQSVLGYLNSDFLFLLIDCEYIVFDYEQVIMLHDVTYSRFLVYGRCKRHEMITSAYDLPGVKLLLDFYKWGDSIISSYGNRGFKMIKEIEAVCTGVILQKIEVLELSNKFLEKLLLSMEEDDSAVVKELKKLTTLLNREEVSVAQVVEIAGLFRHFGHPTIMEEEGCIKLHEIAIRKLTIHNDRILEIRGCLIRHFILNYIKKNLRWPNCSYVGQNKEMKRLVNLKPTHFNEHQINISLANWGYIVFEQCFDFDYFFDCTQLVSDKACSPPRQNFEYVYYKQFLKNSPREKSFNSRRLLHELLSR…
Lishi_Spider_Virus_2_YP_009303699.1_|_Arlivirus	ETIQNLIVSGSEYLNTYKNLISNRLDKIQKDNGYISTNKIHDALSDSRIKILFKKVDRLMNLRNKMLKHQVKQRTSVSYYNLFQEKDTYFTDQFCLIVLDDLTCILLSYDQILLIVDTVSSRFLTLLFVNLYPNKLRSIYPGLNILEDFYKWGDRAVQELGNPGYNIIKKIEPFCIGVYLQRWDPLPDAGKFVEHLIRASSDREKPYLLELMKILNRCDNPNQLFELFGLYRHTGHPFVDESAGCIKMQETTRSCIEIEESSLKNCLGACKKHFIMNYIKHNKSWPKINLEKTHKILKSSVITGIEDEEKEAFLLFLNQKLLNINEYETSFPLHLWSSICFNKTFDYNDYEDFTPLLSDTAISPQRSKWGTLYNQKRLKVRVHKDTDYSRRTLINLLKR…
Tacheng_Tick_Virus_6_YP_009304420.1_|_Ganiavirus	TLPQSYLHFLGETISDVRDLVQGLTTSEQAPGHGLTFDQLLRPLNGYTPHELIVSAHIARTKWNKLRRAMARFRIHPLPRPGFLVYTICGREWKFYYTSSVVLIIIDQESYVMDYDQVLLVADTLTSRYLALLYADLCNQGYPLQCPDPLLLSRCYEWGDELLEQYGNCAYRLIKMWEPLILGLLLQTTDPLEYSHRFYATMEDAYHQEYENVTRDRCLGACSWCQVRNLIRQEPWPNISELHGIYRHWGHPTVDLKGGTVKVQSIAKEKKSLSTYTRLAIGAQFTRYLILSYIRRHGKWPKCRIDSSHESKALYQAWREHRVDMSDYEDNIAILDWNIIEFEKNFEFDYFEDWSQLLEDTAISYDRDHWDCTYDRTLLGYNPPPSPTLKRGILQALST…
Hubei_odonate_virus_10_YP_009336924.1_|_Damravirus	KFLKNSIPLANTLTRLAEETFVKELEGKWTKDVKRMPSHTLDEDSLQLLLLRMNWIRVRDIMYKAQTQKSKMNKMILGINNYRSIQIKDFLFIEIDSIVHVLSYHQVLMIVDTLTSRFLSLEMCKILGKMGLSYLPPAKFLRELYEFGDNILRIHGNNGYKALSTWESICTGIYLKNHEILDISKNYFEGVIKDLDDDIRKVCQQLYKLIDKGHLNANQIFEIFGCYRHFGHPTVDEVAGCKKLKDTTRVKREIDEATCRMAAGGFARGFILNFIQKRGRWPSLEVENGCSNAFKEYVSKRPLNLNEFSAKFDIKDWSYIRFHKEFEFDYFQDFTEILSDKSISPSMNSWTSVYEQSLLSEEWKTLTMENRRVLIDVLKNPEFSIRKIMETIMNDAVPS…
Hubei_rhabdolike_virus_3_YP_009336889.1_|_Leocovirus	YTNQLVLHWTSECFPATVGIVQSHARDVLKGLGLQDYSNECDYVPDIEDMRRYSEKVKWEDIRICMQKLRETPDKWKKSNILPHSLIEVWFCAQFLIARSIDHQYYLLDYDQVMMVTDTISSRVFVLLYHRMLQEHLPGKVSEDVILNCFKAFDELFFRDGNSAYSQIKNWEAIIISILIKKYDRLPTRDVFFNQIHNELEKDGCDIALHLMEFLDSLGLSADILSEIHGFFRLWGHPTVDEEKGCVKVKNIAQHRPDPNGRTLLEMDGLFVRQYCVSFMKKHGRWPRLKTTYLRSKSQLKRAVLSHTTAIDLYSPNFPLDDWAALELEQELEFDYFPDFTEIIDDKSISVERDDLRTLYNKWMLGYDPGEPKTSRRLLLEVLRLKDVDIKSVCQDVGR…
Wuchang_romanomermis_nematode_virus_2_YP_009342285.1_|_Nematovirus	TDAIKAIQIAQMVTRQQLQVIYPDMVAWENVVDKLQVSDDLLYTVQSKLDVEALRDKMQRKARNSNNFPEICDGPCDSRWIITREFAIMKTNDGLVCFDYSQICGLTDTAASRMMSLFLAHVGTQVYTVTLLPTVSTIQDIYGWGDALLTTYGNKSYKILKLFEPLVLAVLINKYDRLPGRTKFFNAILEKFSNAEKELQMPCVSKILVQILERDLNPSQLSELLGIYRHWMHPTVDELNGCLEIQKAGKSQPELHLSTMQKIIAAFNREFVLNYIKKHGVWPQLSFPEELAHSIIYKWWKDKRIKIEEFAVNYNYTDWYFAKFEKTLTFDFHVDPTDILDDKAISVGRKYWDSVYDPYLLGYVPEKAPTSRRVLLEYLSRFEFNTEEIIKMICLRQVS…
Linepithema_humile_rhabdolike_virus_1_AXA52562.1_Synelinevirus	DDTGTILKWVSRYLPSAFEVSTYVVRTTLQSLVPQLDLPNVQVDNYISRLISLCTIWEDIRYRMQFMLNHPCSWVPSKHPIGKIQKYHLSGKFMLAEVDNNWYCFGYDQVMMISDTIWARCNVLMYNHLLPTTSTSKIPPIFIEKCYSMIDNNFLHYGNNIYDGIKNWESIILGSLVEDYDPYDGGKEFLSYILKDMKDQGFLFMEELYNYIKSLKLLPDQYSELHGLYRHWGHPTVDERGACIKTKAISQVRPVPKLSTILESMGCLKRQYIVSFLQKHGRWPSIRNCDDIQNKLLRRMIKTHARHLNLYQKSITLYDWASIDFNSEMEFDYHLDYTELLDDKAISPYRSEFRSLFNPTILGYKPQKPKKSRRLLRAILEIESLDIQEIIMKIRRREI…
Amsterdam_virus_QEQ50497.1_|_Usmuvirus	ALAQTISLENKRVFDRLLNIAWTTTAAFHQGIHKQPWKPRPYDIWQSTLSLFEARQQARMLKMAMMKTSRGRDIAVQHVKCLGCVFLLSRQLCLLNDPTHGTIFVDYDAILCLNDVLDQRYLASLSLQVYQLMYPDVYTISQDDLKVILEWGDKHLAKLGNNAFGVIKTFESICMAEMLRQSHPINVSENFLQQRHDDYIAAGGDIRQMTNLSTMIRNHQIPMISELFGMFRIWGHPVVDETAGCAKVQKIGKAEVKPDSRILKKIRACFVREFCLNYIKHEGRWPELTVINPKSRIAKLYARQQTNWIQSKDQLDLTEWEDVVLGKNFDFDYCKDFTQLIEDKSISTYLEHWDSVYDAELLGYTPPSPVESRRVILEMLSRSDIRIEEILHMIMTRKV…
Blattodean_arlirelated_virus_OKIAV102_QMP82242.1_|_Supelovirus	RNPPVPDSFTVTHYVEAIDVLRTHITLMMKELNLPGPASHFEYTHQHLSWLTAKRRWNKLKEVMKSQRSTTKWYTGKIPLPGIGTYTYCGHYIIYNLDFQPDVQYVMDYDQVMMISDTTDARVLSIIYNDTLPDQIPGKLPALILQDLYAILDKCLCEKGNVGFEEIAMWESCCMAVFYKRYDRLAYSKEYVRWFEEEILMTESNSIQRVYTLLSESDLQPEQLAELHGIYRHWGHPTVLEALGCEKVRSIGTSRNMPREETVIKGAGCFKRQFIAAYIRQHGCWPKVWLPEGFEGVPLQKLITSQSTAINFYSPDLPIEHWAEVRFGKEFEFDYHADFTTLIEDKSVSCYRSEVRGIYNAEVLGYKPKKLTSHRRLLQEVLSRPEISVETYCQIVMRR…
Strepsipteran_arlirelated_virus_OKIAV104_QMP82292.1_|_Stylovirus	SHTLKWVKSRLQPLLQICLNRFCNSFDFMNNSLITPTLRNIASLETWYSSKVSWEDIRIIMQKLRKNPKRWVDVKSPCSSITELRVNTYACLCRCKGMWYLMDYEQIMMICDTITGRFFTLAYMSLVDDKTPGYISVDILLEAYRIIDLEFFKFGNSIYNVIKGWESYVVAVILKHHDTLKSSKQLYEFISKGKIDDPEHELRLKILHWIESLSLSPAQLSELHGIFRHWGHPTVDEVAGCRKVLDIIRRDINLDFGLLRKIDGSCKKQFCVSFVRKHGRWPRIVNIPKIKKGGVLTPLHKTIMQNTTTINFYSQRFPLEDWASLVFCKELEFNYYPDYTELLEDKSLSVPRSNLPAIYNQDLVHKNHRQKPMVSRRVLLNVLGKTEVDVRGICKTVMN…
Coleopteran_arlirelated_virus_OKIAV107_QMP82314.1_|_Cybitervirus	NKEYPISNFIKRILPNVWRNVQRYLSIHKPFKDIKLSVEEAPLTEEILRLYSVKQNWELIRLRMQKKRINKDTSWSLIKHDCSNHFKTIYVSQHYAIIGNKDDFDQWMLDYDQVMMISDTLIGRVFSILYLEITPDSVKYKFDTSILTEIYKTWDRLFANYGNDTYKIVKAWEPIIQGLLLKNHDPLRISSDFLPSVVKDYDDILRPHITDQINYLSQLSLNEYQLSELHGIYRHWGHPTVDEAAGCSKVKNIAKNRSFPKIKMLKKAKGIFARHFCISFIQGHGRWPRVNLLKIRSKKGPLYKAIENNITNINFFSPRFSLHDWEEVEFMKEFEFDYHIDYLDVCEDKAISPYLNDLPTIYAKESLGWDPGKPTSSRRVLLELMRKTTVSPVDICKKI…
Isopteran_arlirelated_virus_OKIAV103_QMP82349.1_|_Copasivirus	YDSSSTLKWVQDNYPECCSAVKTFIETLCDKLEIRPIRTRMSGTEDDIMLISFKVLWDEVRSVMQEKRLGSDSWVEIHNNPSGIQKMHVCALFAVFKLVSDDSHWYVFDYDQVMMIADTVASRVFTLIYNDILPEGLPGKLHTHIIQSCYRVYDEELSVSGNIAYIKIARWESLCMAVMLKLHDRLKRSNSYFDWLEDEIEVDSDTSSAKIIKLLLKEDLSVEMLAEMHGLYRHWGHPTVQEELGCEKVKYIAQNRPMPNMVILNKMSGALKRQFISSFIGKHGRWPRIMNIEALKGKPIHDLVVNQSKILNLHSPSYPLEDWGLIRFGKEFDFDYHLDYTDMLEDRSISVKRSEIRSLYSSDALGYKPSMSTTDRRVLKEALKRPTVDIKAICNLVQK…
Hemipteran_arlirelated_virus_OKIAV94_QMP82354.1_|_Rivapovirus	AQVTSNYKLAKEFMSHAANYLIKDIADDEQAANLSSRIDSLILTDTIKNWLFYRDYWEVVRDCMKEKQISRNHILTKHRIGCHSYDVYTNCDFLIMRDNRENWLLDYQQVLMIFDTINSRFLGLLHASITRQLELEFLPSEDVMLALYKAGDDLVSALGNKAYDTLKLLEPLCIGVYLTRTETLAISRGFLPSIIESAPADEYSSLFISRIKDLLESLPLDNHLFEVFGLFRHFGHPTVDEVGGVQHLLSHAREDIQVDPVQLDKVTGAFIKMFVLEFIGQNKVWPPCSEREEGKYPVISKLLSEKPITFSEFALDIPLVEWSNVKLHQVFEFDDYEDFTELILDKALSPYREHWHHTLNRDVVNFRIEKNHPEYRRVLLQVLSMRELSCKKIREAIQS…
Hymenopteran_arlirelated_virus_OKIAV98_QPL15295.1_|_Synelinevirus	STKDLGLSWVKQYLPSALEASCKAVCDVLNQIVPNISIPHLMADNYAVHLISVCVLWEDIRSRMQALSGVSNKWMTNTKEPPGIKQSHICGKILLCQIKERWFAYSYDQVMMLSDTIWARVNVLLYHHYLPSVLTSKVPVPYIEKCYSMIDEYFWDIGNDIYNGVKNWESIVLGRLVEVYDPYPGGKDYLLPVLKEMEEGGYFFVKEQYNFLCSLDLKPDQFSELFGLNRHWGHPTVNEAGGCEKTKKISQNRPTPDLGTLMESVGCLKRQYVVSFISKHGRWPSILNGKDIKNHNLRQLVMSHSRHINLYQDKITPTDWNSLEFGKELEFDMFLDYTELLDDKSIAPFRSEVRSLFNPTVLGYKPPRSKRSRRLLKAILEITELDIEEIIMKIRRREV…
Hemipteran_arlirelated_virus_OKIAV95_QPL15300.1_|_Xenophyvirus	RKFKENSSVAQEICVVAARLLLEEVTNKDIVSTLQRNIRNLKLPESLTPWLIYRNFWEIIRDDMKNLQIKSIFDWKHVNQKTCLYDYFINGNFLIIIIENEMIVFDYMQVMMIVDTVNTRYLSLLFLELSGQLNLDQNPTVNELLEIYSWGDNVLRIYGNESFNILKNFEAICTGVFLEKYEFLEMSKSFCDKVIDSQENEGYAIQLRKLKNALYNTRCTPSVIFEIFGCYRHFGHPTVDEIAGIESLRENSNANIPIDDIMCKKVSGAFNRMFVIQFIKQHRRWPKCTVDESSENENLIKLVSNQPLVISEYEASLSLLDWHDVIFQQEISFDDFPDFTILLSDKSLSPFRENWFSIYNQDVLNVTKPRNVKESRRVLLEILRRPDFSCKDVRLSIQN…
Hymenopteran_arlirelated_virus_OKIAV99_QPL15345.1_|_Phelinovirus	LGYIGCGKNNREQWDQCTEASWKVLSAALKGIVDLQESEIPEEHPDRYSMLSYGLFWEHIKMKMQIMDRVGFQWTTLEYVPPAFQNIYLANNFMVMVHKRQAYLLDYQQIMMLSDTIWGRINTRLFNYMKRNTTPGKFKDTTLVSLYKMFDTLFYDYSKCIYSAVKLWEPIILGQLIKNVDPLKSTHSFHAKMMKELVDTQVPCADEFDRILSDPSLTPEELSELHGLYRHFGHPTVNELEGCDKVYRITRSRPLPNHDTMKELTGALQRSLISTFCQLEGRWPNIRNVDTLSNKKLREMASGHSRHMNLFCDDISLFDWAEIDFAKELNFDNYPDFTELVEDKALAPHRDQVRAVYAPCKLGYHPEKVRRSRRQLKAVLETIEVDIEGIINKVSIREI…
Jimsystermes_virus_QQM16270.1_|_Copasivirus	YRTSERLEWVTQNYPECSQAVTNFINVICKKLSLPEPRFRQTPTDKDIVLISIKVSWDEIRTLMQELRMSTDTWREIQNLPPMVLRMIVCSQYALLKCVSTPDKWYVFDYDQVMMVADTIASRVFSLIYNDLLPSDIPGKIQTGVIETCYRIYDIELSRGGNAAYSRIARWEPICMSVLLSRFDRLHRASSYLTWIQNELDSDQDKSSKKLLAFLQTADLTAHMVSELHGLYRHWGHPTVQEELGCEKVRDIAQHRPVPDLTTLTRMAGALKRQFIMSFLSKHGRWPRVTNHEIFKGKPIYELMITQSRVFNFYSPEYPLEDWGCVRFGKEFDFDYHPDYTDLLDDRSISVKRSEIRSIYSSDALGYKVKRPSTDRRVLREVLRRPTVKVKEICDQVQM…
Bolahun_virus_variant_2_YP_010084246.1	SKLRSRLSILKESCNNFEYQKLAHCYPLRRLVRAEVTQENCKGYIKGAKKIIDDLENDLRTMMKVEKLKDNICFRDIQMGDFMDYRGCHFERDLSIINFRGRNVLFPTSLVLCVADKCQSLFGLKLYWKLTDLLNRYPRQSIYETGMRLYKDFRKLRSRKMEGFYGFCASFEPLIVGHTIARPDDQGYKDLLEHQSQEMQSYLDSTGLGISLSRFLPPDDASEVEIRMWLELTGMVKIMGYPILKEEMLLDQQREYGVYAHQDFNDETMQDIHGVMVRDFCIQYRDKRGRYPNFSYCPEDIYKYVSKDKLIPPQVMRDYRTWSQVRFEKTLEFDYSPDLSDVTKDSAAALKKSQWPNLFDECAFRYHYGKPSPYRPDPGESITRVIDAFLKAEQDLVRK…
Bemisia_tabaci_arlivirus_1_QWC36460.1_|_Aleyavirus	RDEKVYLRVLGDNLTVAKESVKSAAQLFDISPDNAMLSNLSNFRFSTELLHLYMYRAFWDGVRDAMKDKQILKRPSLFCINNADVDITGFCSTYFLFLTSGESIFVFDYEQVLMIADTINSRYLTIFYLSLSDQINLTYNPSVQTLREIYQWGDQLLSKYGNQAYSILKNLEPITIGTFLSERDPLPLSKKFLERLLAGEENPEHRKHLEALVEILKLSCTHDNHYMELFGIYRHFGHPTVDEEGGMKSMFTNTTMPLPMNEDALQEVSGAFKRSFILEFININRRWPKCLLRPSCKNLFLQKIVTTKPMAFSEYDKKISLTDWHSIDFEQEFIFDDFLDFTQLLADKALSPYLQNWYAAYASDLLNVKKNPRIKESRRLLIEILSRPDMSCEEIRKII…
Bemisia_tabaci_arlivirus_2_QWC36466.1_|_Aleybvirus	HEFRANVNLVKQLGKSCIDMALAGLDETSRTAPKQRIDKITLSEETLDWYTYRNSWIVIRDYMKDKQIDRNFKFRAFRHKYVPYTLYANGDFLAMESGSDIWILDYLQVLMIADVVSSRYQARVYLEICTYLKFEFMPSVPQLMRLYRWGDTVLRVLGNEGYNLIKMLESVIIAKHLQHHDPLPLSTEYLSKLLEGADLGRTRRGLMDPLLSLLDEIKDPNIAFELFGTFRHFGHPSVDELGAIESLKKHTRCEIELDPTVLTKVSGAFNRTFVIEFIKKNKRWPKCNLSENAEVSDDFMKLITNKPLVINEYDLSIELEHWHYLDFEQEFIFDDFPDFTELLLDKSLSPYLENWFTSLNADILRKPHNNTREESKRLMIEIIRRIEFSCKEIREAIEK…
Anisopteromalus_calandrae_negativestrand_RNA_virus_1_QWT43285.1_|_Anidravirus	TGATKISDWLSDGISTITDASSKVIAASLLELGIIWNHPPPHPRQDQMFTYVFYWDDLRTRMQLLTRGTNEWKVYPGTCEMIQKVYYSWGYALLKIQEVWYVYDYLQVLMITDTLWARVNTILFNHMLPSTVPGKLDIDCIIALYKTVDIKFEIVGNDLYSSIKYWEPIMLGQLIEQYDPLHLRDSFRQVMLDGLIEEQSTLGDEWVELLDEYQLNENQLSELFGLYRHFGHPTVDEEGGCLKIKKIVEARRPPKAQTMNNLVGVLQRSFISTFIQKEGRWPKVTNSEELQSPVLREMIKNNARHINLYTSEVTLSDWKDIEFGQELDFDYHPDYTELLDDKALAPPRSKVRAIYHSAMLGYRAPKLLSSRRLMIAILEMSQLSVKEIIDKISQRKVPK…
Anisopteromalus_calandrae_negativestrand_RNA_virus_2_QWT43291.1_|_Anicalvirus	QFYVNKMSWVTEEYTLSADCSYQVLRSIVEHLAPDTTMTRPPTPELHIKLLSLAIFWEDIKNIMQITGAKVKAGHVSPRWKRHTVQTTLFSDIWLSGSFMIAKREGVDFVLDYNQVMMISDTIWARVNTMIFDDLLPDATPSKVGYETLAQLYEIFDKEFMEYGNNHYTGIKTLESVIFGKLIQLNDPFVSNLNFYKEIIDGAINDGFLYVENLQTYLDSREWNTSQLTELYGLYRHWGHPTVNEEEGCQKIKDIIRNRPVPNERTLLLIHGALIRQFCASFIALEGRWPLIMNLEDIVNPILKGMAEGHVRHMNLFQDDIPLLDWAKLKLGKELNFDYCLDYTAIIDDKSIAPARSDLASAYSRDALGYKPPPAKGSRRLLKKVLDTQKIDIEGLFEL…
Arlivirus_sp._QXV86525.1_|_Avesvirus	HVDIRDLSIPLKIAKEMSIISLQILDNYSNCNSRNTQDSIKNYTPCQEILTYHRLRLFWYTIRNKMYLRMRRGQQVLEKFETIYKTINYVYILNHVILLEINQLLYMLDYGQVLMIHDTITSRYLSLLTCHLAPHFKLNHLPSINGLLELYHWGDKIIKEDGNQAYDIIKTLEPVCVGIHLDRYDTLSISHSFFKELVEKQTNERSKIEIKNLYNLIDKNSPTPSHIFEFFGCYRHFGHPTVNEELGCEKMKEQTRMENEIDEEVVQQITGAWNRFFIINFIRKNHRWPQCQTHLPPDHLLSKLINNGVTHMDEYMHTISLEDWSTITYDQEFEFDYFPDFLELLSDKSLSPYLLNWYRVYNRDLINVSHTGVMKESRRVLMEILNRKEVNVELICKTI…
Guiyang_lispivirus_1_UHK03027.1_|_Aranaviruis	NKLNKEYFLALRTAKLILQSNAKILFGEEDSQASIEGLNSYQPSRDILDLNRLRSFWVFLRNNMYKKQISKNYAFSKQKKMYLDIDIYTSSFFCIIIVGGVSYLLGYDQIMMIHDTITSRYLTLLTSELYLQTDFEHIPPPDLVKQIYYWGDKVIAEHGNNGYSIIKVLEPICTGVALDTLDDLKISKEFTKKLIDQYKDTPFENTIKDLYNIIKNSTQNVIQVFEIFGCYRHFGHPTVNEEEGCLSMKKHTRGDWPINSHVVDKITGAFNRCLILNYISKHNRWPGCTCLLPQDHILSKIVNERLLSFEDYNSSILIEDWSQLTFDKEFEFDWFNDFTELLSDKSLSPYLKNWTSVYCKDLIDVESPSFIKESRRVLIEILKRPNFSIKDICEKIMKR…
Guiyang_lispivirus_2_UHK03042.1_|_|Aranbvirus	LNVEGYFQQARTQALLDVGAIVRGLGKEIPTLRSSLSKIYSKMTTGTQCPELVNLGVSREVWDKLRLNMAGCRAKPNNPPIQGNTLIPGLGRCRYICTSGFLLVSCRAQWWILDYEQILCLVDTILSRQLALLYISLAKDNDNIYVPKEDVLLAAYGWGDVLLQQLGNNAFKLIKYWESLILGNLLEQVDTWSQKSKFLMTMMADYHITRGEFSQLTPCTPERPCEFCQFKRTTLDKLDNPFVLSELFGVYRHWGHPTVELRAGCTKVQKIATSTKVISLDLLDEVTGQFVQYFVISYIRRHGHWPKVNLERLPESSHLRQLAEHGIEDLSEFSEAVPLKEWARLSFLKNFEFDFSEDWILMIEDKAISPYLSDWRRVYDPTLLGELVPQGESSRRVIL…
Hangzhou_cletus_punctiger_lispivirus_1_UHK03163.1_|_Hemipvirus	KLKKKVHNIPKDTLNLDPLVTELSDTTHNVTDEVVSKILQLDYSESITTYFATAERWNRLRSLVIQAQAIQDTKCSFFNLFRDRDTLFHKDIILIFWGDYEVIILDINQLLMITDTINSRFLTLLSTEIYDNQTMKILPARDLVEKIYQWMDSILKLKGNDGYNILKKLESITIAVYLKKFDPLIYSHQFLTNLFQDTEKNDEIYLQQLVEILNRAENPNQLFEIYGLYRHGGHPIVDEVEGCRKMKEVARDSVEIKSKVLVETLGACKKNFILEYMSQHKHWPLIDTASTFLFLDYVKDTGDVSAIVSKSYCGYDPSSTSNADSDKLSDSPKIDKISEFLKQKRKQRKAEVISKKRTQSDKQTEVERTLRMEVDRFKDIISRKPLNLNEYRHSIPLYL…
Hangzhou_scotinophara_lurida_lispivirus_1_UHK03262.1_|_Arlivirus	ETLRTLIKEGKEYFEIYQKTLQEKIESTTSHSFRIKMAHCVEVTNNKNLYTLFKKVDRLNLLRNKMLKLQMKRKHLFSYFSVFTENDSVFSDQFCCIFLEGGLCVLLSYDQLLLIVDTVSSRFLTLLFILLHPKDQSVNLPSKDLLQDFYKWGDDIINKYGNEGYNVVKQIEPICIAVYLRNWDKLYDANKFLNHLIDKAEEEYKEELIKLVSILNNCKNPNQLFELFGLYRHMGHPFVDETLGCKKMKEVTREIIEIDWDDLTNCLGACKKHFIINYIKVNKNWPKVRDEETHDRLLDTLGNKEDKDSLDSFSDFIKQRLLNINEYEVSYPLSYWSCIKFAKTFDYNDFEDFTVLLSDTAISPTRDCWGSLYNPKRLKVKMKRNWDYSRRTLINILRR…
Hangzhou_eysarcoris_guttigerus_lispivirus_1_UHK03312.1_|Hemipvirus	DKFNTQSASAEDMLYTSYASVIEEICGDQDRISISLIEKISSLSISRDLIEFFITLERLNFLRCQLIHAQVRRDEQFSQFNLFCEYDVLYNQNLCMYWINANEIIMLDINQVLMISDNSTSRFLSLLTSSLYIQSPLPRLPNPSLILQIYGWMDSVISKLGNPAYGLIKQLESLCIAVYLVKFDPLTYSHKFLDSLVKDNNPNEIEYLKELISILKSVSNPNELFELYGLYRHGGHPIVDEVEGCLKMKTIAREKTKINKMSIMETLGACKKNFIIEYLVHNKHWPQIDIETTCYFIHLYKEVGDKFLIISDDWCRYNPVKFNKPNNSLVKDMKQHIDNIRSFRKFKVETPNDVEKISLEDFKELVIERPNNINEYDKFYPVHFWALIQFSKNFEYNDY…
Hangzhou_acrida_cinerea_lispivirus_1_UHK03318.1_|_Acridvirus	SQITEIDNWVVKNYGESYSIILEIIKETHIRLNLPVPDTKENISNDTMKRLSYLWKWTRVRRIMQNLRGDEQGVLPWKRCRDPPPPIADVYLSGHLLLWQNTLRGPLEVKDWIAFDYEQVLMICDTIAARVFTIWLHECLPSNIPGSINPETLIQLYDILDDGILDKGNKIYDEISAYEGICFGLLIRDHDSIEASSKYDAWLIQELEDKQHSHALRVHKFISDMKASPSVYAELHGLFRHWGHPTVDELAGCHKVQSIGKTRTYPDILHLSGALGALKRQFYISFLHRHGRSPRIKNLSWLKERRPKLHKLLTQGRKVLNIYNPDVSLSDWSTIRFNKEFDFDYHADYTDLMDDKSLAPLRSELRSIYCPQRLHYQPKSPTSSRRVLQEVLNRPTIDI…
Fushun_ischnura_senegalensis_lispivirus_1_UHM27656.1_|_Damravirus	YDIDNMLKLSTSLADSLTKAANSIYSKDLDAFNELSTPKDIKHKIVGESLRMLKIRLCWTKIRDIMYKEQTSESVPVEEIKIFTNWRIIRIKDMLFVKIDDAIHILSYQQVLMIVDTITSRFLSLEMCKILEVLGLPFLPRFSLLRKLYEMGDKILCEFGNEGYRILGTWESMYTGVYLKKYEALSFSKNYYEGSIEGMRDDLKKRCMTIFNYINAQDLNPNQIFELFGCYRHFGHPTVDESAGCSKLKERTRVVKKIDTKTCRMAAGGFARCFILNFIRKRGRWPQVDLYDGCTQEFADYVLRRPLNLNEFSSKFPITDWSYIKFSKEFEFDYFQDFTEILSDKSISPSLKSWTSVYEQSMIRDEWKSISIENRRVLIEILQEPSFVIKEIMDRIMND…
Frankliniella_occidentalis_associated_mononegavirales_virus_1_QNM37835.1_|_unclassified_Mononegavirales	KSFQLDADCANRTLKANISMATGWLVDSADTNSLVQKITSFVPSTDLIKLAENRARWESYRTAMAEFNPSYARPFITSPLGKKRAPLFWATRDLMLVPHGTSVYIFDYQQVMMLTDTITSRHLTVLACELYYKAGLTHLPRSTIMHGIYAWGDRVLTERKNDAYSLIKKYEPIAMASFLDRWEDLEVCRSFWAQLLNAADSDEDRQEMTLLFEVFRKCETPNQLGELFRCFRQFGHPTVNEAEGAETQQKRTREPAPVHEEKQRLVMGAFCRNFVRQWIKVHGAWPKCHLDTSRQVSKNFQNLVARRLMMWPEYEQRIPLSDWAAITFEDLFTFDDFIDFTELLNDKAISPDRHHFFEVYSRDQIREVLDYHKSATPQNRRLLFEVLTRPKVSFKDIRL…

## Sheet: Phenuiviridae
Name	Sequence
Bhanja_virus_YP_009141013.1_|_Bandavirus	ALTDTFFSGNPGWQENIDREVSLASGLLITEDSDKLKSDFHRTKLNLTSQDWVALAARGIEGKALRHEEVVRAADEESHQTLSPLSDTTGIESCLEGNNWFHQTRGQKEHLFQDLDQLIESSLEVSCDSQGLRDSILTTFRNYRSTNAVHWACMVTQLATELSISAKQSCKKHQFILKKLPNFPVLVLIKTSRSGSHVFYSLAARACDITGELDGQVFKNYERSGVWFITEFNSVKLCKLENMIKLPMLIISMLAYFQETEEKLVTRYSRPTLFSRKMTTLAILTCMEDKSLTEELITIQRYIQMEGFVSEPLLPKPQKMLEKLSVPLRTPLQVFLFKQCMNSIRIISGSPFKRLSKGGEIVWRGCFAGCLGISCSPEQMVNSWYLGYLKNKDEDTEVN…
Citrus_concave_gumassociated_virus_YP_009422199.1_|_Coguvirus	SSSAKPRDLSKEEQLEEAMGLKYYERHRVQKGAAFNVKNLTEADKIEAAKSGLGAKALSENPDLMAKSADDKKSFHPTLTETSDILEFHNKTLLKSEVSTIVPKEIFKLICKGKQIWGGKKSLSVNIFNKLQHTVLANFGQTISNIMTEICYSHKYWTKRSDFYHKIHKGIHILIRCTGDHIFAIFAFPKSSCQSLEVGRIGPRIWESNNFYFTDVCSFNEPSIEHFVKSGPYMISIASHMLSHLELDLSNIDFMNVVLNQHVAGILLLFLNNKADCEELITSQRYLTMGVLEELDPNPYRFCERLPEVIRSRLTCYFLKKTIRHMQYYTETKVLKIPNKETLEYDIVYSGLKSMISDFEPSLKQKINEFYFGYVVSKERGRGSDRNFKIMKKIVAEEY…
Dar_es_Salaam_virus_TZ189_YP_010839973.1_|_Tanzavirus	AYAEASKTESSYSDRDNREITLALSEDDHLREESEVQNKPNRKDYRRYTVIPEEKSAIHLANLGYCGKRGERMYDSVKEYRKDKKRPFSYSVDTDDIDKFVNDETIYQQSGKYFALTESMFFSLVSSSYKVADTKEEVSDLMIKHMRDYYKSIIGGILHFISLVSMELDISLKQHVRPNEIILKKVRGYDVFLLVKPTNSSSHVLYSLIWRKSDELYRSPLDIFKEVHEEQGWCFIDLVSTNKSKLNNLVMSYERFFTILSMACEHSRLVFPVGENLFHVEESSNTKLSRARRYANLCLLVMLHDKGYVDEAMSEVRYCSMEGFRIFPQVCNPAKRLRDLTTVFRSRMQVWSIKKLYEGSRRLLQQEGYEFQAETDEDISYDEDEEKLTRQWSNLFDFF…
Empoasca_fabae_phenuilike_virus_1	ALEKRQSAENWAEEDEAEVLRKALEVVDPSYQADAQAKSLRNKWHRVKVNDLNPETIAELNMDGLWAKREKGTSEYQARRLETQKVYSIDMDVSHINKFLEAPNEYKRTDSKALAAAFDALMLANKISGNDPAYLQEMKRLCDTKLFHGLLQMALIGAELAMSINQNVKDRDFVLKKVRDLGIELLIHPTGSDSHLFYVIKYDKGTEVLDESGTFRGLHELRPGGYVTDLLSINKNRLKNVIEAPFIYLNMMIHWTMRLTEVNPQELSNGSESNPVVLQMVKLCLLLSLEDKPTTEIITTETRYLYMELAKGVDVNSPPQIKGKLKKFPSRLRTCLQVWLINKIIDGVAEMCVNPPLLNSHFLSPEDDDDGDLSDLSSDSWIGFVNPYTGTPIEEAAIM…
Entoleuca_phenuilike_virus_1_YP_010086241.1_|_Entovirus	MQHVMDKPDLMMEYVTAANNKRLSYELANEVETSMSSKAYNKTPSRAMPKHKLRQSFTFTPFLSQDQVKRLALKGVGAKSLQNDHDVLAKEAFKKLSFHPDAPVDDIARFWNREWEDENDEIVRAKILGDDAVNLVLKTKASNTLNLEEEPESIRLFENALCHPLSRSASFISDLCTEIAMEYKVPTREDEWLVKPLRRHKCFVFLRCTGSHTFFFTMHPKASTTLIETGDIGPEIYECGNYWVTNISSITEPYIEHFMKAESYIPSILVHLMSSFKVPVTELDYIVPSSVNQTLSYIYLTYLNNKIDHEEMLTNLRFLYMKLFQECGANCNEYVDRLPVVMRSRLSVFTLGKIRSLMDYYSKHRILRKSISTPAGPVWEHKNLRVIYHSDAVTLEQLI…
Gouleako_virus_YP_009664621.1_|_Goukovirus	CIEATRTSEWNFELSKEEHIELAMREGSILDEKRTATDRRKYKRVRVRLTNEQRLEFAKLGVQGKSMKDNIEVQMHRESKSIPFDPEVLTDDIDDFLSSNMKEEMDDLPQNMMLSKTLLLQSALDHGSEDSDRAESAIKTVKKMDLLHWCSFLSDIGTELSISLKQNVLIDEFVVKKLPNWNAFIIIKPTNSSSHIFYCIVSSSKCKKATEDGISKTMLDGGNYKYTEWLSYNLAKLTNLVKAESFFIVMMSQWSRYYESTIEECRLQPSIFKMLKLCLLIHLEDKSRTEEIFTLFRYISMEKFSLTKVDNLKMLEKIPDVLWSRLQCWASKKLLQVMCDDTYVPKVEEEVSEAGVTKKERSWTNLINPYTRELLTHPKQLVELYYIGYATNKEAKAWE…
Grapevine_Muscat_rose_virus_YP_010840091.1_|_Rubodvirus	IQESKSVQEALMSYQGDMSLQEILSGFQSDLILEKGKPKKDRKPYQFKPEFTPSELLELNMDGIMAKENKSNPMVQEKRARSKIPFSSSVDTKDIEEFRLHFRSLLTETVSIAPKDQNYGLMNEAYSSITDANVNLIDQGKDCIRQYRQQDKLKLMNWLNFISDLMFEINLSLRENTKNGYFIVKSLRRYQADVFIKTTKSSSHIFFFLICKPDYILSNTLGPKFACKDGVLVTEWGSMLKRDLENFLNIKDTIKSTFECYDEVFSFTNHEACLNAKWVSLMILLNNKDRNEEIISSLRYTYMKSLSITENPSQMNAKLNLLFRDRLQVYLTKKVFDLNKDLSAKKPSIVIHLGELHVNGLMDMFNSQIDLKQAINISYAGYIMTKVKQPQSNQSSKMI…
Hubei_diptera_virus_3_YP_009329894.1_|_Beidivirus	AISSYETSCYEEEEDILIPDDITEENILSQLRSLEEGEIDKEKTKNLYHRTRLNLSNDIWVKLAMQGVNGKSFEDVKEVKEKAAQRKKAFSLNIDCSDIEGFLDGCLSDLFWEYKAVNNTNLCIQQLANKALGIHKNRKVSERYMEFTSRILRTRIMKWSKIVSDIATELAISMKQHCKKDEFIIKKLKDFSCFLLIKSTKSSSHIFFSILVMKKDVEFIKNTGKVFRNFMQNPECYWTEFVSLNEAKIVNWSLTESRSMSMIPYWLEFFEVPPFMLSLDDVNPEEPHIKEKIKEAYKMTVFTTMVALADKPEIEEHLTNIRHMTMEAFASYPNYPRPFKMFSKFANQFRSRLTVFIVKKLLSFNDYIVNGNIKSYETEGGAEDLYTMTGSVRNWSGLI…
Laurel_Lake_virus_YP_009667028.1_|_Laulaviru	SIVKNSGKDNTFSNKNTTLEAALMDKDPKQRHMTKRQMQTKLELSEEDKIELALSGVGGKKYKQNHEILEHKEQSKLSFHPHTYTEDISDFCGRNLLNTESSLPDTVPYLLKTAVRMSKTISCPDGNNYSIDIWESLLKTDFMQYSMLMTRLFMELAYTYKHWTSHYEFLYKDLGNGIYALVYNPKSALFVSFAFPKGGAKLWDTGKLGPKCFFSRSHVFTDWASFDSSQLEHFIKFGPYMGSCLVELLNSSESSLTNYSKYAIECAPHLLLLYCNNKTDVEELVTSQRYLFMKLLEDVGKSPYVFVDRLPKVLRSRLTVFYLKKTIEMINYYDCNSITKVPRQGEDMIIYDYMNIKSLFSKEFISLNCKINEFYSGYVVSKERNTGKDKTFKVLTKLI…
Lentinula_edodes_negativestrand_RNA_virus_2_BBI93118.1_|_Lentinuvirus	CFMTGSNKPIDPDPEEDLSLTDTPHEMNKHRVKKWHRFPVDFTMEDKEEVGMSGLYGKTSAETFESVRQKQQEDHKSFDPESEIGDIEEFLGNNTWTRRYSEFDFESSSVGKLLRKAKDMANGEEKGPMLDSVDIFSRFIARSEIVLYFDMISCFMSEIAYCKKHFNNKGTFMYRYLRNYRAGLVLHNTGTHTFVSFCFQDGASKIVDTGRLGPKLFRLGDLIITDWCSYDDPHIEHWMKSGPYCASIMARLMASHGIDPYRESEASFFKYDDHRQFWQTLKMIMVIYMNGKTEMDETVSLMRYFHMNLFDEYGADPFKFVKRLPEVFRSRFTCLLYKRIKNLMFYYKENKVKRVISHSVGEGRPHEYGNLKTIYCEGFVPYERLVDSFYYGYVISKIK…
Melon_chlorotic_spot_virus_WLD17954.1_|_Mechlorovirus	CVLKIKNDEINETNEFDLILMDKEERAKAEKLAKKNRKEYRRVEYQLSETDEIDLATIGLFGRKYKDMVKDQRSYKKLPFDLHETEISDIHELLNAQAAELFSRDEEMFFREDIDKLLKDSLGLHNTNSIQKYLQTYDYLKQTKVAHWARFISDLGSELSISVKQFCKSGNAIFKKLKNYSIYLLIIPTGGPIFFSLLFPKVDVCYSNHSTVFKNLNETEGYYYTDFVSVNSSKLRNLVLLESVLYSTFMLFAELSKLPTFEEIDTKTDKFKIASGLTLLSLLICLDDKAKTEEACTLNRYVQMEGFVHFPKVMDQQKLLGRINLNIRSRLELFVYESIIECMRRYSSNPCRLLVQENKRQYEGMVIPYLRDESGLQRRCDSPEMMLNIIYIGYIKNKD…
Mothra_virus_YP_009666266.1_|_Mobuvirus	AYSSRVGTPSNFQSLPLEEEVERAMRSGFPEQPDPNRSHWHRVKIDLKQHEEKFSLDGLGGKKHKNEYYKEMRRAYQSTGFSVKANTDDIAACLNIVPTRGDVVNRYSDMLTPLLAKANELIGNTSDGLELVREIFSSDVVTSLCQMSVVASELAVSSKQHTNKDQWVLKKILGYNIELLVRPTNSESHIFFLLRFKGRPLEQGTFRPTYLSDGWHYTELLSINMSRLENFIRAPLTYALTLLHFRINVDRVQKQDLNRTSSSGYSEKMAMWTLLFSLEDKTQTEEMALNVRYLMMQFAKGPDPLSPPQPAPIIKKTPNVLRSRLAVHLYNQIKKYCYLQFDGLPVKVVAKANDTDHSADQFEGLLCPLTHNTVNTFYDAVQIMYIAYAKNKDTQPEQN…
Narangue_virus_YP_010839995.1_|_Mobuvirus	AFKGYKNYELDFEQKTLQQEEEAYYTNWEDQEYVEKRNKDLRNLSHRCDIRGILTEKDRELLALDGLWGKRFKNSQAKMVKERFAKLPFKWSTDISDIDGFLLNSDLLNGSEFPWVDNLPLNLIRDSFTRLNQDKTVLNWAEDWTRTDLYCALEFISDLATEIAVSMKQNVKANEVILKKLGFYNAYLLILPTKSSEHIFYSIYIPKTEDVKILANAPFRELIGLEGGGYYTDFCSMRADTLANPCTISATFLGLVSYWCYHYRMYDFTPDTFVKNLNAVAMLNFSLLVRLENKAKTEEAITLSRYMYMEIFKSGTLIKPDPFRLISKFNTNPRSRLELFVIKRLISAFTIMLKSPPHKIVPPEEDYPDEAEEEIRNNDLWAGLINPYTGGTEVSASRV…
Norway_phlebovirus_1_YP_010086240.1_|_Ixovirus	AWEFAKQHPERMTEESVLDELYEARSAIPENIDLSEGQKVEMERLEKLMGRISKPSEAKTRSCYRRVNVRVSPRDEKEAAKRGLRGKKFAHDNDVKAHHEQSQLPFSLDNYVEDIDLLLESSQKLFTSVSGVRNSYDRDLLPHLAEQAYALHRDGVGDPWVKLLSTWLSTDLGKWCSFVSDLGTELAISMKQHCKGNQMILKKLRHFDVYVLIRPTSTKSSVFYSLMTFQVNLTNDPSVAGSVFKQAYSNGQIYWTEFNSVDSSKLTNMVKCRSIMYTMLSYWLEFYGLKFWEVKLTAKTREMEEVWKMVTTCLMIILDDKTKTEEIITTSRYVFMEGFVAQPAVPKPHKMLPKLPEVLRSRLQVWLMHRMFESMRLISRHPFAMTWDEGRPVWFGLFN…
Parry_s_Creek_phasivirus_1_YP_010840043.1_|_Phasivirus	PSYTSYEEAQDSIDQETQTSGLSKFINADGLAETEIETYLHFVEIDDKKQKQLVEDYKRKTNRVQMSLTKEESFELALKGVEGKGLTTEYIKGKVNRNYDASLDAKRKNEPDWFHIRDTDTSDMDDLMLDKKFYEDILLSVPFDSPSLINWKLLINQARSAHGDSYVKHKEEEFVEWFSKTRIFSWGKLVSDIGTEVNISLKQNCKKNEFVFKKLQDFNVWLLIKPTKKEEQIFFSILFDLDEVCYKKSSSVFKSLYPLYGGSKYGYTHFISLTESKLLNWVITLPRLISLFRFWTNFAGVTPYKEELIMVESKENPDYKNLFGEAMPMLMLSMIIGLADKTEVEEEITRTRYLVMESLEEWPIEPKPYKLVSKVSKQMRSRLTVWLYRKHKQLCNLYS…
Pidgey_virus_YP_009666272.1_|_Pidchovirus	VLEQIRFYNAVDDDESLEDQIFRACNPVSTNDVNFRNKRHRIQVVNDDVSQIELAKRGIYKKTLNMNNEVRAYIHEKSKPFSITTSTIDIEQFITDPELALFTDTEEIHFVTSEVKKLLIDSIKLHIPESDSKVYDNLVTKILGLPIMRWAKLVADMALEIDISMKQHVGKNQFIVKRVKDHNMFLLLRPTNQDGFINYSLLWHDDDTFLSRDSSIFPTIHKYGEYNYTDFRSLTADKLSNQVSMESIIFNQIVFWLNEYKVNVLDDNLFKNHDLTNVKQAYSMILASTLIASEDKKQTEQVLTNIRYVYMEGFVSFPRMPKPQKMIKKLPDVLRSRLTIYFVKKTLELMKYICDGGHFYRTIRMDELDMPETYRTNMINYITKEKTEDLNLIINLMYI…
Rice_stripe_virus_(isolate_T)_Q85431.1_|_Tenuivirus	AVNKRNCSIALGHLDELEISMLEGQVAKKVEESYKKDRSQYNRTTLLTNMKEDIYLAERGINAKKRLEEPDVKFYRDQSKRPFHPFVSETRDIEQFTQKECLELNEESGHCSLINVEDLVLSALELHEVGDLEHLWNNIKAHSKTKFALYAKFISDLATELAISLSQNCKEDTYVVKKLRDFSCYVLIKPVNLKSNVFFSLYIPSNIYKSHNTTFKTLIGSPESGYMTDFVSANVSKLVNWVRCEAMMLAQRGFWREFYAVAPSIEEQDGMAEPDSVCQMMSWTLLILLNDKHQLEEMITVSRFVHMEGFVTFPAWPKPYKMFDKLSVTPRSRLECLVIKRLIMLMKHYSENPIKFMIEDEKKKWFGFKNMFLLDCNGKLADLSDQDQMLNLFYLGYLK…
Rift_Valley_fever_virus_YP_003848704.1_|_Phlebovirus	VVTSANLEEIERMHDDAAAELEFALSGVKDRPDERNRYHRVHLNMGSDDSVYIAALGVNGKKHKADTLVQQMRDRSKQPFSPDHDVDHISEFLSACSSDLWATDEDLYSPLSCDKELRLAAQRIHQPSLSERGFNEIITEHYKFMGSRIGSWCQMVSLIGAELSASVKQHVKPNYFVIKRLLGSGIFLLIKPTSSKSHIFVSFAIKRSCWAFDLSTSRVFKPYIDAGDLLVTDFVSYKLSKLTNLCKCVSLMESSFSFWAEAFGIPSWNFVGDLFRSSDSAAMDASYMGKLSLLTLLEDKAATEELQTIARYIIMEGFVSPPEIPKPHKMTSKFPKVLRSELQVYLLNCLCRTIQRIAGEPFILKKKDGSISWGGMFNPFSGRPLLDMQPLISCCYNGY…
Tico_phlebovirus_YP_010839744.1_|_Phlebovirus	VCSNARMETIDRMHDDTEEELRFALDPKSTNPEERSRYHRTTIGLSRAESEYVATHGVRGKAHKDESQVVESRIRSKKTFSINHDISQLDSFINDRSRKLFEIDEDVYSPLSEDDDLRLSAQSIHQPTLTGECGANEFLENHRNFMLSWLGSWTQMVSLIGAELSASVKQHVKPNSFIVKRLQNSGIYMLIKPTSSVSHIFVSFAVEKRVLIGNLWNEGVFKTSIDGGDMLVTDFVSYKLSKLTNLCKCNSLVECSINFWSEAYGFDCWNCIRTLHVDRSGAGQEIRTMVKLSLLTLMEDKAATEELQTLLRYIVMEGFVSPPELPKPHKMMKKLPSILRTEFQVFLINRALQTMLRISSKPFALNKKGGQIMWSFLFNPLTGNTLKDLQPLISTCYNG…
Uukuniemi_virus_NP_941973.1_|_Uukuvirus	AYGSVSNGTVERCDEDVERERRAALCSLTVEELEESKALRMKYHRCKIDNGMMDKLDLAMQGVEAKEFKNHPSIIKKRSKSKKTFPLTADTRDIDLFLHHDDLMFNNEHSQTPPAAMIEAVKAGADAQSLHGLDKSANPWYASALWFLGLPIGLWLFMCTCIGVELSISLKQHCGRQKFIIKKLRFFDIFLLIKPTNSGSHVFYSIAFPESAILGKLHRSQCFKGLQFEDGWFWTEFSSFKMSKLTNVVKCLSTGFNLFWFWRDYYEVPFWAGNEKDFQTGKQRANKMFKFCLLMLLEDKARTEEIATLSRYVMMEGFVSPPCIPKPQKMIEKLPNLARTKFQVWLISRMLQTIIRVSDYPFKITAGHKSANWTGMFNWVTGEPIESTQKLISLFYLGY…
Wenzhou_Shrimp_Virus_1_YP_009304989.1_|_Wenrivirus	AMFHVLSRQGFKDDDEQEILMTEEENQDHHKPHRAEYHRVDLTLEDHVRSALAVNGVYGKEFKRNERVLAQRSEKRKPLSYSVDCSCVDTFISDNSLHKTLDTPIHEDLVRIISTSTEMHSNDSHQRECLKKFMSSILGAFSCIMTDVATELCISLKQHVKRNQMIIKKLRYYPIYMLIYPTDSSKHIFVSLLAEKDTVSIWDSSDCFKKTMSNDKVIFTDFVSFNSSKLANLCKLEATMYNTSMFWAEEHGEASFLGGQPMPWYSRDSGVRAEVWKMISLCLLISMSDKRHVEEQLSLYRYMNMEAMAIFPRVPQPYKMLKKMTLVPRSRLELWIIKRHLRYMKHVCSGYHAIKVKDDSGDSNWHNLINPYTLAPLQSISSNVNLNYIGYLCNKEETA…
Wuhan_horsefly_Virus_YP_009305136.1_|_Horwuvirus	AILSLDNAAVEKYNLDERELAHMCPKEQKQYIEANKQLKMTRNRVIVRPSESMKLYNAKLGVEGKRSIKMSEDQVLDYRKIKKIPFHYDTKINDIESFLELDCLNFDPFTPYYELDDRSEGIDVLLASAMEIHGEKTMIEKYRAQTNKYMMSKAGTYLRFISDLATELSISLNQFCKRDEFIIKRLKYFESYLLVKPSRKGAVIFFSILIPKGDSLVSLMGAKSNTVFKTMHDIGKYYITEWVSSNISKLNNLVRAESMGYALSIYWSEFYGHFSLEGKSENQSIVRMFWLSILLLLEDKHRTEEAITMTRFIVMEACVSLPYRPHPEKMLPKLKTLIRSRLQLKIMKDALHLIKYYSRHSIKPESINKSARLHVWKGFVNPFIKENGSLAKLETQDQA…

## Sheet: Parvoviridae
Name	Sequence
Tetranychus_urticaeassociated_ambidensovirus_QBO56618.1_|_Densovirinae	MAHRYHCTTSSRCFFGGSSSYNTPICNGPESTSSLVCSEEISEDCVGTVDRVRYGAWSDIVFNIFERVKRSCELSYIWHTDIIADGGFDEVERLIAQATKYPKKNGIIGIIYHPEGKEEEDKGHIHVYHNCNYSCSTCRCSFLRGFRVKRRRHRHNVCLRFANTKEYWYKWVKYFITPPRRLLHLEIAGMDFCGQVLRNQDIRQSQQTKISKTNGNVETSCLLCEDVITKQREERINLSQNQQEVGSNNENEPSTSTAISISRFKPGGSLRQKGLTVRQLVDILLDFVTVPIESTCHLPKWVNNEHLCLYDSRDRIYQIA	VTTLQRRLQFYDFNQFVNVHAYASCPTYYSNGNPSHYLSVAESMDAIEKLLLFQYGDFNGVKDFIITLFNICERKYPKLNSIYVEGPANSGKSWFFYMVAAFYINVGHVKNFVRGQNFPLNDCGNRRILIWNEPSIMPSAYDTVKMLTGGDPCPAAVKYQNDATISKTPVIFTANNKVFNFSDSIWSSRIKYYHWNACDLLRDIDRYPHPLCYEKLVNKYVNQ
Soybean_thrips_densolike_virus_1_MT240783	MAQSKMSSVYINQLKCAVHSNCEHAELYCYCSICWTYSGQCTYIYNDERSKSYYEQRMDMVRPANLSGQLPENNEFQGDSDIDCPEEIYSSTGDEIISRRTGKQIRRNNQGVVFQEERELYPQLFSSEGTTPYLHFSFPDSTSRDKYISNAKQHFESVNTKYSDRTDTRTSMDIENSILDRFDMDSNGPRECNTQVLQSTDEMGSNRSDNKGDKSHTRVYSGRDKVRKTLDFDSMGSDEPRMQSIRKRTRSKSKSTSSESNTEKKRARDEPSTSKEKTTSVDAKKYWTFILHKQYQSPNWKAERAKGQQPNFVSIDHGDHYHIIFECANDGNVQRSRKRIAEFLGSNIKGIAEATFTCTKIKLLINFVLYCLRYGIRSLNKYGTKIMPLVKTIEDLFET…
Soybean_thrips_densolike_virus_2	LGHRVAGVGSVASSDDAGSDGSVGGGAKRVRRLADDPEVQDENVMASGSFTDGRLSKDVADERRVAEGRDSGRPGVLQAEELSSTGDGCDDQTVDLVGEVEDGQGGGGGVDESSRRDRNTDTEQGKEEDDSGDSGSFVRFVDRGRKRRGIADTVVRPREQLSDEEKKKRTDEFRGWLLGRWPASKDGSGERQPLAGPSRIGVVPGVETDGNDEEPDDQPAAGAHASAHSVAEDDNDAYPDVVARFFGGVVPPKRYVLHDILVPQGGSTFLQLVEELDARVSRLRHTHHRYGNTLILYATHARGGPDDPNPLVEAGRRTGGAGPFAFPYQATIPPPPGHAMGDEDNDDGDTNSRKPVDNSGDDDSPSCAFGDHIHLVHDCAFKARRCVCALREPLQHGVF…
Frankliniella_occidentalis_associated_densovirus_1_QNS31045.1_|_Densovirinae	MASSEGASRSSVGDESSPAPSPAGGPHADRYAGEGDEGSGGEAPDGSGTDEDLRTSVQGSSGSDNGSRSRSTSGSTGSQSARSEGAGRSTPPGIGSPLRGPLRPAGDNRLLQFGFTWPDTDQYRRLDFCGRGRVLIGSLRHHIRRSQSHPGGTAALPSERERAEFLRVHPAFAGEYAAIQNCVHTLMPGTFGATRGRLAEVVDRFIFEAACLVQFGYGATDVRPRPEFGGPAGGDGGGRQNMSGHDRDLAIGGSGAGAVVVGIGSAIALPVMASGLVAGAAGVGEVAVDAAEVAEVIEAGAGEAAINEEEDGGSESSDRDSGDDSSGANSSSAEHSTESGSNGHVCPEIGSDTDCGPPYPPFVREFRSPYLKCRIMHDIAIPKLGSTFGQLGKELRCRV…
Aedes_albopictus_densovirus_2_NP_694827.1_|_Hamaparvovirinae	STEYIRGINEGRVSSMESVCSEHSPCEHGNIECECIFCWEHDAQCKSRRRELDLGEPTGSERGMANNYEQSRNEDLYCTETVPSSAALQANTITERDIREDFTDQTVDNIYPQLHSGSRASEQLEFAFPTIGTRSWEILIRQSYEHLKPDYKEEDFQSHIRRVRRQLFPEKTMDNNGSQASTTQMLRDDIERCGIESIADSASEDNGDGVDGTCISTVDIQGNCIVNAHGNEQATGSKTRKIRATTTPESSESKKHKGSNNQQNIQEQSSTTAIADGHDIVDGELDGRSESNRETAYYTFVLHKNNCKEDWRYIATTRAKQAPSFITFDHGDHIHILFSSSNTGGNSTRVRTRITKFLSATSAGNAEATITFSKVKFLRNYILYCIRYGIETVNIYGNK…
Mosquito_densovirus_BR/07_YP_004222723.1_|_Densovirinae	MEYGLISKFYMDHWRWKIREKHKVENNLFSTHKYILNFHYHMVHPYIRSTKGGPNRVMNSVCVEHSPCEHGNLFCECIYCWEHDGQCRGRKLDLGASTGIEGRLANDNQQPGLSDLYCTETIHLATAIPERRTIDRENYVKDFAGQTVGDLYPQLQGSTGASEPIDFAFPTVGSGSWEILVRESHKHFEPNYTEEAYQSHIRSVRRKLFPEETMDNNGSQASTTEMLRDAVQRCGFEGPPNSPSKNNRDGIDGTCISTVDIQSNCIVNAHCPKQGPSNQTNKRKKSTDTTESSGSKKNKSSNYQQNLQEQGSTSISDTIDIVDGELDGSTGSNRETAYYTFVLHKNNVKEDWRYIATTRAKQAPSFITFDHGDHIHILFSSSNTGGNSTRVRTRITKFL…
Mouse_kidney_parvovirus_YP_009553675.1_|_Hamaparvovirinae	MQAQMERARRSLSALRRYWWGGNACHQLSEESEIISPENLKQIMLNWDSRVWQACVLGIWDTVPVRDPRPYCFLLTNIPSVKKWLICAEEDSNEQTHIHLLALTSQRSDAFKRTLEKTWKQVAIVAMSDIEEPDPTLEIVKCQKCHKPSSLLAYMAKDPHWIAANDMQTLGIFESVYAHDWGQRFREKQTLDKAKKTDPTTSQMHTITAEITEVIMQHNCKSVEDCMKAAPTVIAKHLHRAGLGT	IIQNCISWVTATGGGWSLPSIGAKHPPEPEAIHTILLHQGISPADFDPIFYKWLAKEETKKNTLVLWGPSNTGKSAFISGLKTCTNWGEVVNSNTFAFEALINAQLGVWEEPLISPELAEKAKQIFEGMETSIPVKYRKPVKLPRIPIIITTNHAPWRFCTKEEEMFRNRMYIFTWSQNMHDTPFICRASEYSCQCRVCQTSRGGQACAGGQSAGSLQRKEQSVSELVQPEPSSSYVSTRSLPVSREETPLPAAEGLGSHHQRHCSSPGGESIERTHSPRPSCSTGSSTSDSLRPSGEHRSSDPGAGISCSFSGSLECVESPLSGGDDGDDLPRDRMGEPTSPDSSTGSSDISRPRGKRRHSQEMVVLGETQSKKTRDQVSTAVTGMGRDLGTLNIPTR…
Anopheles_gambiae_densovirus_YP_002265406.1_|_Hamaparvovirinae	MNSVCDEHSPCEHGNLYCECIYCWEHDGQCRGKKLDLGESTGIEGRLANDNQQPGLSDSYCTETIHLATAVQPERRVIDREDYVKNFAGQTVGDLYPQLQGSTGASEPIDFAFPTVGSGSWEILVRESHKHFEPNNSEEAYQSHIRSVRRRLFPEETMDNNGSQASTTEMLRNAVERCGFEGPPNSPSENNRDGVDGTCISTVELHSNCIVNAHCPKQGPSNQTNKRKKSTDTTESSGSKKNKSSNNQQNIQEQGSSSITDNIDLVDGELDGSIGSNRETAYYTFVLHKDNVKEDWRYIATTRAKQAPSFITFDHGDHIHILFSSSNTGGNSTRVRTRITKFLSATSAGSAEATITFSKVKFLRNFILYCIRYGIETVNIYGNKIQQQLTEAMDTFKIL…
Aedes_aegypti_densovirus_2_YP_002854229.1_|_Parvoviridae	MDYGLISNSYMDHWRWKIREKHKAEINLFSTHKYNLNFHYHMVHPYIRSTKGEANRVMNSVCFEHSPCEHGNLYCECIYCWEHDSQCRGKKLDLGESTGIEGRLANDNQQPGLSDLYCTETIHLATTVPERRVINREDYVKDFAGQTVGDLYPQLQGSTGASEPIDFAFPTVGSGSWEILVRESHKHFEPNNSEEAYQSHIRSVRRRLFPEETMDNNGSQASTTEMLRDAVERCGFEGPPNSPSENNRDGIDGTCISTVELHSNCIVNAHCPKQGPSNQTNKRKKSTDTTESSGSKKNKSSNNQQNIQEQGSSSITDAVDLVDGELDGSTGSNRETAYYTFVLHKDNVKEDWRYIATTRAKQAPSFITFDHGDHIHILFSSSNTGGNSTRVRTRITKFL…
Bombyx_mori_densovirus_5_NP_694834.1_|Densovirinae	MSTQSGAYEDSWEDGLNPFDEDYVDLVRCMRNRGEHEEYTDLLDNVNTPRELLSAMESFEESSNEIPSQAATGVFAETGNRYDVHDPRLGYYDESCERRRRNDRILNRGILSIYSKRLQKQLVGRIVRNSGRAEIGTFKPSYDEVLLNAHLTEQSKRNYGFERPFPVSYQQMELCHKDAFETPIERERSLDQFFRAVERRVGILADQLCRAFENNTVNARRILHDSIEFRPGHRFREMVYKIRRALDSRGSYAIWFHETNKGTEDYPEDISRGYPPDYDFGVIPTRYRYCGKPAIEPIRIREGGGESQEPTIEFKTYKYYSEKKVYHNIEGRAYEEKKFEEPTQGHFHILHACRWYNNECRCLGRSFDVNPRKNKAIPIDPVDTEHIRNIMFYNTKWPR…	FQILMKITMNMTYSDLKMLYQNEHTMPIWGAISSNDLLNTYYTIEESQQIVEELLDFQMHNDQLEYFDSIEDAKKRFITDLYEILEKKHQKTNTFQIVSPPSAGKNFFIETVLAFYWNTGVIQNFNRYNNFPLMEAVNRRVNYWDEPNFEPDATETLKKLFAGTALKATVKFQKEANVQKTPVIITANYDKFTKEVWDDRIIKYYWYPCPKLKEYNKRLHPFAWVYLVDKYVTDL
Tetraparvovirus_sp._YP_009315886.1_|_Parvovirinae	MDAPAFTAVLQVPTTVCEGLNVQFRSTEDLHREVPDEYPDWPVTDLRASGSYFDLSVNLGRLMYRELVESFHMILPMYMLPGMYIQVEPSVSDGREFHYHLVCEQGSMSGRDFSTWLKRWKVFMDRYLLEGHTWALTWQIRKTRQGRLYQADLSFVQRYLLPKLPVEHCWFAWTNIERFKGIILSVPNRVRCGTEGGAIPLPYITELTAATASETVEAPAMAGKGTDRFLSLIDWLVDQGIATERKWLAADKRSYRSFLGSSGGVL	QARNALAVAKREMVLAHPLLGYLQRGGQAMASDNKVAELFKLNGYDPSDAAWYFAGWAQGVWAKRRALWLWGPASTGKTLLAAAIANLSPSYGCVNWTNQNFPFNDCHCQSLVWWEEGRMTENIVEVAKAILGGAPVRLDVKNKGSEDFIPTCVIITSNGDLTVTIDGPVISSAHQEALKTRITMFRFQRLVPPGLAPIPDGDLRDFFRTGFDLLTTKGAPPEAFQVPRPCEKPMDPPECISPLRLLASVSETREHWSSEDEWFPPLRQSTPAEESRDQTPPNTPEAASPNPPVDEIVSQPFPTSPTSHRYRVTSEAAEVELWWLNKLRDEDWADHLNLRGPEKPVCAGLFYYHLWLSEPWRYRRRLALTEASHQRSFYDWNWW
Minute_virus_of_mice_NP_041242.1_|_Parvovirinae	MISGSGSLNQGAKRKWAWFKVYKQLLKSVTYLFFHSVSRDAQKESNQLTMAGNAYSDEVLGATNWLKEKSNQEVFSFVFKNENVQLNGKDIGWNSYKKELQEDELKSLQRGAETTWDQSEDMEWETTVDEMTKKQVFIFDSLVKKCLFEVLNTKNIFPGDVNWFVQHEWGKDQGWHCHVLIGGKDFSQAQGKWWRRQLNVYWSRWLVTACNVQLTPAERIKLREIAEDNEWVTLLTYKHKQTKKDYTKCVLFGNMIAYYFLTKKKISTSPPRDGGYFLSSDSGWKTNFLKEGERHLVSKLYTDDMRPETVETTVTTAQETKRGRIQTKKEVSIKTTLKELVHKRVTSPEDWMMMQPDSYIEMMAQPGGENLLKNTLEICTLTLARTKTAFDLILEKAET…
Adenoassociated_virus2_YP_680423.1_|_Parvovirinae	MPGFYEIVIKVPSDLDEHLPGISDSFVNWVAEKEWELPPDSDMDLNLIEQAPLTVAEKLQRDFLTEWRRVSKAPEALFFVQFEKGESYFHMHVLVETTGVKSMVLGRFLSQIREKLIQRIYRGIEPTLPNWFAVTKTRNGAGGGNKVVDECYIPNYLLPKTQPELQWAWTNMEQYLSACLNLTERKRLVAQHLTHVSQTQEQNKENQNPNSDAPVIRSKTSARYMELVGWLVDKGITSEKQWIQEDQASYISFNA	ASNSRSQIKAALDNAGKIMSLTKTAPDYLVGQQPVEDISSNRIYKILELNGYDPQYAASVFLGWATKKFGKRNTIWLFGPATTGKTNIAEAIAHTVPFYGCVNWTNENFPFNDCVDKMVIWWEEGKMTAKVVESAKAILGGSKVRVDQKCKSSAQIDPTPVIVTSNTNMCAVIDGNSTTFEHQQPLQDRMFKFELTRRLDHDFGKVTKQEVKDFFRWAKDHVVEVEHEFYVKKGGAKKRPAPSDADISEPKRVRESVAQPSTSDAEASINYADRYQNKCSRHVGMNLMLFPCRQCERMNQNSNICFTHGQKDCLECFPVSESQPVSVVKKAYQKLCYIHHIMGKVPDACTACDLVNVDLDDCIFEQ
Human_parvovirus_B19_YP_004928144.1_|_Parvovirinae	MELFRGVLQVSSNVLDCANDNWWCSLLDLDTSDWEPLTHTNRLMAIYLSSVASKLDLTGGPLAGCLYFFQAECNKFEEGYHIHVVIGGPGLNPRNLTVCVEGLFNNVLYHFVTENVKLKFLPGMTTKGKYFRDGEQFIENYLMKKIPLNVVWCVTNIDGYIDTCISATFRRGACHAKKPRITTAINDTSSDAGESSGTGAEVVPFNGKGTKASIKFQTMVNWLCENRVFTEDKWKLVDFNQYTLLSSSHSGSF	QIQSALKLAIYKATNLVPTSTFLLHTDFEQVMCIKDNKIVKLLLCQNYDPLLVGQHVLKWIDKKCGKKNTLWFYGPPSTGKTNLAMAIAKSVPVYGMVNWNNENFPFNDVAGKSLVVWDEGIIKSTIVEAAKAILGGQPTRVDQKMRGSVAVPGVPVVITSNGDITFVVSGNTTTTVHAKALKERMVKLNFTVRCSPDMGLLTEADVQQWLTWCNAQSWDHYENWAINYTFDFPGINADALHPDLQTTPIVTDTSISSSGGESSEELSESSFFNLITPGAWNTETPRSSTPIPGTSSGESFVGSPVSSEVVAASWEEAFYTPLADQFRELLVGVDYVWDGVRGLPVCCVQHINNSGGGLGLCPHCINVGAWYNGWKFREFTPDLVRCSCHVGASNPFSV…
Porcine_parvovirus_7_YP_009551964.1_|_Hamaparvovirinae	MEHPGSRRERKLERWRWIGNTVVQETTPLESVALTPEQLEVAKAHINMQQWQGMVMMLSNGEGRPRTQPDIRAIAFLLSQLKTAKDWCFVAETNTDGILHYHCMVKTSQRSDALRDSVQRKWEQCKLAAMEDIEEPDPQIEVLKSQKAHRPACLLEYMMKGPLCFCAYSDTTMTLGASIFLYNQGQRFAEKEKQKQKRKQILGPEVLQGAHSLTRDLLGVIYTYNCQSAEDIFRNAPDLVVAHLHKPGFQQ	IVKNCLGFVDATKDNWSMQDNARRTPPDPTAIHTCLAHQGLDIDNFDATMYAWITKKSDKRNTIVLWGPSNTGKTAFIRGLRQVVNCGECVNGQIFCFEGLCGKAIGIWEEPLISPECAEKAKQVFEGAPTQVPAKYKKPQDLPRTPIIMTTNHAPWRFCTSEEGAFRNRMFIFLWDKDCTDGVFVRRSSGSCCQCRGCQGCGGGEVPAQQRGAGQVPGGQQSLQPVGARLPGSGADVGGGCSGPVSGGLESGDERLLCTSECGEDLSWSDDDVHRRCASVSTLECAELARLGFSTCTAGGDEWGSGGDHGSGYPNLRVYSAGGGDGVLVEPEQHRGGDGADPGGDGSGAIGAITGGPGGDREQHARGGDVVVLEQGSQHGHQVASEESGVGGEVDPVM…
Motacilla_cinerea_parvoviridae_sp._QTE03821.1_|_unclassified_Parvoviridae	MSSEFGPGGISSDDTLSRRGSGSSESNTDDSQPDQIDLTSPEESAEETQGTSDSDEEEGIQQEGETLGDNIHGSPNVRTSVPVNLRLCELPDVHPSIHQPDVPEEVQPRSIGHTGSVQIRNRPSSVADYIDHLEARSKPEYTFADLCSRLVTNHCDRYLHVSYIRCGNRQEFEDIVRILDGNQLRHKSTPTKYREQTFFAAAYHQSPTGTAPHVHFLHSCLWYNYQCKCAITSALKEYRIPGGYVKHISTVSPEDLLRIALYHLAGGKRQLIVQMGTEQWRLVDQAGSLQMDGHPGDPFEGLVEACGLPVSSLRKRGRRTRTDGTAESFSPSVSVGGQGARDEGVSGRGDNIGAEATTTFADLFQPAPPPRKRQRVDTLQELVSLFKSVPHCPIESILY…
Halyomorpha_halys_errantilike_virus_1_URQ09130.1_|_unclassified_Metaviridae	MSDRANSGYSGLRCFEEIDLTDEESIETSDEETPSAYYVNQSREYGWASDAKKEPLGPVHETPDPAGTQNIQSILHRYHTSGCFAGGSHTRSDQIYSIRSNVPEPTENSSIMSSLVSQECRETHNPGLPWSDIITRLCSERLRKYLVHDLVRCSNYSDDDQFIARYNSHARNRHVYSRASNSYGFAIIVKHTTESEGFDHYHVLHDCTWNARRCSCVKHNFYLRANEFRRPAAREQFTKTYVANLLEYFCTKGREIVQLEIGIHQWRYPGRFKGVSHEGDPLRRPEGLVAEGYVPREGMCDIFGDDLSSSADVGVINDRPGPSTARRGGRPPRRQEISEIIIQMLEERSCSPPELLFTSNTWLLNKKTQFLLEKDREVQVSLEIYKLHINDWSIEQFML…
Diaphorina_citri_densovirus_YP_009256211.1_|_Densovirinae	MFVLLLFTSKIANTSSEYSSDDEFERGFVSISKRRGSVEFGSSESGDESTWAQFKRFRGDELYRRIGTESPARYTRSRVNVPRGSPERVSTFRGRDSDSGSEEEIYTETDDEKENNSQSDHGEEDVDTDSSATDISVGTANQQLYGVPVSRLDSYADRSPSPGPSTAYRYCSEENPKCGPKKAVHPLGGRLGDRQAKARSQLRNSIVGLLQRVPPKSRILHDIYLLPDSQRNMEHLDRAIRGACRNYTSGNRQAALQFVCFHKTHLHVVHDCTYTSSTCRCAFTRNIQDELGVRYTKRWVIRQYRFGSERVYNTLLYFQKTGRQALYIQIGGRIWRHGCEIGPNPLFGGGDKVQEGLVERGEFADNGDLSAEFGIGDCDRGLHESNHGPLPESTSGTTV…
Bombus_cryptarum_densovirus_YP_009552708.1_|_Densovirinae	MLVTQRIIPMGESGELFAREDIPTEEEFDLLNEILGEQEQNVHNIEFVANNEYGGQDGFGEAAHTGDVSMEISEGAADGPEEGPILIVVPSSEGAVELPRETTARRRLLRKLFLERFENQYRRNSISHQIYRKGTIRGADAEIKRVVQGNFRGTAYLVCDHGDHYHVVHDCHRSGKRCRCHRIIETRNIFGRAVAERIVRDNRFDIQHWVNLAEYFQKAERKLVYMEICGRERTECLQDREVLVQGGEQDGQEPMVEDTIGSEGPVCDFVSIGPCGNPCRPGPSTRNEETDKVAGSAEGGKTTNVEKYIRQFLTSPISHLLSTSYWINSKYYMLNTQYNWFQCVLRKISFQFNRMTLFELFEYARQLDVDKLIYASPTEMVFDYYYDIRTSVYILDELL…
Fenneropenaeus_chinensis_hepandensovirus_YP_003799994.1_|_Hamaparvovirinae	MFRQVMKLKREGMVDHNPLVTFYSGIIVKFEHWNNNVSKVRKFLYKFAQWLYKECTYIHNISAAVHDRCKDDCCKDSANKVCKNIYGPHLHILLESVNENWSKSSKRVLFRGYEKILQHENKQLWEDLGLQKTSPPSMSLWDGEMFKWYMFRDRKYAKVHGTYYYSSNEELLSKLVKMKDTQERDDLYEKACQFKKDKNAARKIENSTAKTLDGADSDNIRLSSSRAIYLENLQVLEKYLVKHKCYTIQDFKMMQRNEDEIWVNYMYDIQNLEKVIEKLNIMEYSLQQADYIEGNTWIGEDLWNTNSAYMRTVKRG	TDRYYWYIQRHVSNRASLIGQSRQICIDGAYMMFNIIDNMRVESRPKTIPIISKNKTVQWIQDFMDIIHGNLPKINCMMLYGNSNSGKTQLIEALTGLVNTAIMTNVGDGGTFHFSNITEMSTIVVGNETKIRTQTIEQWKGLCGGENVTMPMKYKEHKTHMFRKPVFLTNQHHPLVDISHYDDRRAIENRSFMYKVELGSEPVNAHIKFPNRMIPIKKNPELTQFVLASMQYVHTNYMNRPDKKFKIGFFNKLYDALFENS
Decapod_penstyldensovirus_1_YP_003572961.1_|_Densovirinae	MAKDILHTRQGEPESLSELLRERTNETHSSQGISPSLLTPGPNQDPKPTTEQLLNMSEELFQFSDEEDNSQTPPRTSTPEQTDPKVCVDNLGIREGTGNGTIQLGSESETSLGSVGNSNDRGKKRQRGITYISDTSDSSGSDDENLGTPHRNKRTRNSNTTKETGGGDNRRHQESDHGSNGNRLEPTDGGESCSSGTQPDFIEGTPNGPDEMDGRRLEESEIDKQVESTTWYTFVIREKPQPRRLSGRTPNFTITDHGDHWHITYSGHPTNKTRHRATILAYLGVTFAARAEAEATTVLVRNIKRWILYLIRYGIERLSYFGLGHAIFKRIIKYFQQYRRDEDAVDGPCPYMTTTREDRAEEKPKENSAEYDYLQHLVKTKSARTVQELVNKLDDEEYK…	YKDKLRGILTYYNNKKKSNQSQLSLITNLQNISKRKPDYDNMQWIKYMLANNDIRVPEILAWIIIVADKKLDKINTLVLQGPTGTGKSLTIGALLGKLNTGLVTRTGDSNTFHLQNLIGKSYALFEEPRISQITVDDFKLLFEGSDLEVNIKHQESEIMGRIPIFISTNKDIDYWVPPADGKALQTRTKTFHLTRQIKGLSDRMNSQYDINPPPDKITSDDFLGLFQEYEKEIDDIIDNHVRRFNKSKPKEKIQEGCT
Sea_starassociated_densovirus_YP_009507340.1_|_Densovirinae	MSNVEKEGIRDVGIGGERGGDNISSERGEDDKVCNNSTQNSTESTSIKRGSSGLPVGICEHAGSGGQPTARTRELPSWLSKGSQDVELQYWKGFKKRCDRVFGELQRSDGQLIRDVLRFENPGECKDFLKCLQRDGNYRRGLLQVCREDTHIHVVHDCIYSNGSCRCDWWKKAKTYGADSRRDRRAHRRDSCRSRTITDIQNLLFYYCTKGRTTVYQKIRGEMERIPSEGYNLSESGLDGLPEVFREMEIQIPGTGAELQQWEPNIDDDEPDQGPSCSVPRRKKRKLGAQERIQIRVVEMLQLNPICPPEAIIKHRVWRNDPDLRFKDMTHKEIKTA	VNSFSDNLTTFSMSDYQSMYNNEACVPIFSAGYGQFENYYYNIENSVEVMDKLVQYQCGSDEDATLDFVNTLYNVLERKIPKLNCICIYSPPSAGKNFFFDAIKDYYINCGHLSNANKYNAFPFQDAEGRRIVLWNEPNYSPEFLEPIKELLGGDSTSVNVKYMHDTPVYRTPMIVLTNNVVSFMTHPAFKDRVRVFNWMSAPFLKNYDKKPNPLAVYHFFKKFGLVE
Culex_pipiens_densovirus_YP_002887625.1_|_Densovirinae	MLNNDGSEVLSADSNFKNGIQTDIRNYLEFPLSPATMSFSGLVDGNTSRSEGEYSRGSWPSMAQFARQAGEAYEDLAKEIEEMGDIFIRYVTGKNIKNTWRYLSDVFFPRGESNANFAMERLREYGRSRRDRMFGFINEGDHIHIIHDCAYSGGHCRDVFRKHLEPYGSFGPARPENKPIWKFTTTDWYDVFQYFFLRKLRNGNDTGEIYIGGESWKKPSNDQLVRWEKKLGTWRPLVRQQDNGDHLLDQRSGLKRSNREVAGTPFDEVYGKKTKSSGKYAAIKQETKALLLKYYPCPLSAIRDVSEFRNNNLLSDPKNREYIDAA	FVDFGKDVNQMTIRQIYEILKGHTDPIFYAGMEYATQEESFAILEDFLKFQFEDNDEKITQFLVDLIDVLDKRVPKQNAFAVISPPSSGKNFFFDMIMAICLNYGQLGQANRHNLFAFQEAPNKRLLLWNEPNYESAMTDTIKMMMGGDPYTVRVKYQGDTHVTRTPVLILTNNYVSFLQESAFKDRIKVYKWREAPFLKDVHVKPYPMAFFDILNKYNIQF
Empoasca_fabae_densolike_virus_1	MNTNRNSHIVQNSILKCRRFINRMSVFELFKLQESGQWYYECLDKDQIPLVYYDLETSVRALLRLPFYQLKELDVVKSFLKTIYSFLERSLDEGKKNCILIVGPPNAGKNLFVDCLCSFMINPGKIENPSRQNVFPWMGGLNRRINKWNEASIDPYFLDNVLDITQGKMIMANVKYQAPQPLGKTPLIVMANRDVFPNEPRFTIRHIRYDWTECSLLLDYRHKSPHPLAAGYLLLWVTNNTRYSYDFIDNYITSLL
